# Supplementary material for: Dual hydrogen production from electrocatalytic water reduction coupled with formaldehyde oxidation via a copper-silver electrocatalyst
Source: Nat Commun. 2023 Jan 31;14:525. doi: 10.1038/s41467-023-36142-7 (PMC9889775; doi:10.1038/s41467-023-36142-7)
Supplement: Supplementary file 4 — Supplementary Data 1 [file 41467_2023_36142_MOESM4_ESM.xlsx]

## Sheet: Sheet1
Optimized bulk and (111) surface structures in VASP POSCAR format
*******************
Bulk structure
1
8.1714000702 0.0000000000 0.0000000000
0.0000000000 8.1714000702 0.0000000000
0.0000000000 0.0000000000 8.1714000702
Ag Cu
22 10
Direct
0.993990004 0.958500028 0.000030000
0.003860000 0.245269999 0.250030011
0.254049987 0.991620004 0.249950007
0.239419997 0.248380005 0.499980003
0.494190007 0.977580011 0.000000000
0.505909979 0.253619999 0.249980003
0.756039977 0.990159988 0.249990001
0.743030012 0.250169992 0.000010000
0.006630000 0.507920027 0.000020000
0.472950011 0.506770015 0.499989986
0.756420016 0.530789971 0.249990001
0.993990004 0.958500028 0.500029981
0.003860000 0.245269999 0.750029981
0.254049987 0.991620004 0.749949992
0.239419997 0.248380005 0.999979973
0.494190007 0.977580011 0.500000000
0.505909979 0.253619999 0.749979973
0.756039977 0.990159988 0.749989986
0.743030012 0.250169992 0.500010014
0.006630000 0.507920027 0.500020027
0.472950011 0.506770015 0.999989986
0.756420016 0.530789971 0.749989986
0.270260006 0.565909982 0.250000000
0.029150000 0.747179985 0.250010014
0.715129972 0.735499978 0.499980003
0.233840004 0.732590020 0.000040000
0.525089979 0.758050025 0.250010014
0.270260006 0.565909982 0.750000000
0.029150000 0.747179985 0.750010014
0.715129972 0.735499978 0.999979973
0.233840004 0.732590020 0.500039995
0.525089979 0.758050025 0.750010014
(111) surface
1
11.5560998917 0.0000000000 0.0000000000
-5.7780499458 10.0078760749 0.0000000000
0.0000000000 0.0000000000 25.0750999451
Ag Cu
55 25
S
Direct
0.751600027 0.467709988 0.000360000 F F F
0.245379999 0.974160016 0.003980000 F F F
0.221499994 0.476810008 0.005480000 F F F
0.985270023 0.979510009 0.006990000 F F F
0.487069994 0.481290013 0.008010000 F F F
0.997290015 0.732150018 0.008470000 F F F
0.499089986 0.232299998 0.008570000 F F F
0.745920002 0.733250022 0.009130000 F F F
0.244519994 0.236750007 0.011080000 F F F
0.743560016 0.988399982 0.012030000 F F F
0.485799998 0.745970011 0.016290000 F F F
0.584930003 0.134369999 0.094430000 F F F
0.078709997 0.640820026 0.098049998 F F F
0.054830000 0.143470004 0.099550001 F F F
0.818610013 0.646170020 0.101070002 F F F
0.320410013 0.147960007 0.102090001 F F F
0.830619991 0.398820013 0.102540001 F F F
0.332419991 0.898959994 0.102650002 F F F
0.579249978 0.399919987 0.103210002 F F F
0.077849999 0.903419971 0.105149999 F F F
0.576889992 0.655070007 0.106100000 F F F
0.319139987 0.412640005 0.110359997 F F F
0.419340014 0.799619973 0.186739996 T T T
0.918099999 0.308279991 0.189050004 T T T
0.897520006 0.824159980 0.198750004 T T T
0.659990013 0.310130000 0.194940001 T T T
0.154929996 0.806320012 0.194389999 T T T
0.675870001 0.056350000 0.192410007 T T T
0.174860001 0.560580015 0.192019999 T T T
0.418359995 0.065839998 0.193529993 T T T
0.902440012 0.567990005 0.195439994 T T T
0.409920007 0.318439990 0.197819993 T T T
0.159070000 0.071750000 0.195460007 T T T
0.254940003 0.465640008 0.280580014 T T T
0.765060008 0.956459999 0.278290004 T T T
0.731220007 0.470270008 0.289330006 T T T
0.496210009 0.971830010 0.282660007 T T T
0.996909976 0.479110003 0.284830004 T T T
0.500530005 0.719860017 0.283259988 T T T
0.000310000 0.222709998 0.284040004 T T T
0.247290000 0.725149989 0.284940004 T T T
0.743480027 0.219809994 0.285279989 T T T
0.246059999 0.978860021 0.282669991 T T T
0.972899973 0.734870017 0.292840004 T T T
0.088349998 0.131109998 0.379440010 T T T
0.585979998 0.631309986 0.374089986 T T T
0.561680019 0.129659995 0.377609998 T T T
0.327630013 0.638740003 0.381179988 T T T
0.833419979 0.127550006 0.377319992 T T T
0.332940012 0.382340014 0.374379992 T T T
0.850260019 0.869780004 0.368349999 T T T
0.080320001 0.388209999 0.380679995 T T T
0.575469971 0.883050025 0.380219996 T T T
0.088689998 0.660830021 0.381689996 T T T
0.822090030 0.371989995 0.380499989 T T T
0.473379999 0.967119992 0.000000000 F F F
0.986800015 0.472339988 0.002980000 F F F
0.762149990 0.242330000 0.014250000 F F F
0.255820006 0.744599998 0.015530000 F F F
0.983319998 0.262290001 0.025500000 F F F
0.306710005 0.633780003 0.094070002 F F F
0.820129991 0.139009997 0.097060002 F F F
0.595480025 0.908999979 0.108319998 F F F
0.089160003 0.411269993 0.109600000 F F F
0.816649973 0.928960025 0.119580001 F F F
0.157720000 0.307449996 0.193680003 T T T
0.652379990 0.794900000 0.194330007 T T T
0.428990006 0.563069999 0.197980002 T T T
0.928910017 0.078790002 0.195260003 T T T
0.652779996 0.560109973 0.195979998 T T T
0.022560000 0.999360025 0.284990013 T T T
0.495319992 0.463869989 0.285360008 T T T
0.257519990 0.225869998 0.284759998 T T T
0.718670011 0.693310022 0.279430002 T T T
0.493620008 0.228469998 0.286040008 T T T
0.821879983 0.632600009 0.382950008 T T T
0.329169989 0.135710001 0.366600007 T T T
0.106789999 0.908829987 0.371859998 T T T
0.551440001 0.359580010 0.372570008 T T T
0.324820012 0.897419989 0.368880004 T T T
