# Supplementary material for: Dual hydrogen production from electrocatalytic water reduction coupled with formaldehyde oxidation via a copper-silver electrocatalyst
Source: Nat Commun. 2023 Jan 31;14:525. doi: 10.1038/s41467-023-36142-7 (PMC9889775; doi:10.1038/s41467-023-36142-7)
Supplement: Supplementary file 5 — Source Data [file 41467_2023_36142_MOESM5_ESM.xlsx]

## Sheet: Fig. 2
Cu/RDE (1.0 M KOH)		Cu/RDE (1.0 M KOH+0.6 M HCHO)		Ag/RDE (1.0 M KOH)		Ag/RDE (1.0 M KOH+0.6 M HCHO)		Cu3Ag7/RDE (1.0 M KOH)		Cu3Ag7/RDE (1.0 M KOH+0.6 M HCHO)
E / V vs RHE	Current density / mA cm-2	E / V vs RHE	Current density / mA cm-2	E / V vs RHE	Current density / mA cm-2	E / V vs RHE	Current density / mA cm-2	E / V vs RHE	Current density / mA cm-2	E / V vs RHE	Current density / mA cm-2
0.0006346	-0.23216	0.00069181	-0.1381	0.00032959	-0.02425	-7.942e-05	-0.28832	0.00043087	0.0054	0.00042221	-0.35903
0.00164	-0.22952	0.00271	-0.13035	0.00235	-0.02423	0.00292	-0.2885	0.00242	0.00549	0.00243	-0.35471
0.00264	-0.22723	0.00466	-0.12457	0.00435	-0.02412	0.00589	-0.28802	0.00446	0.00563	0.00441	-0.35045
0.00367	-0.22533	0.0067	-0.12004	0.00633	-0.02379	0.0089	-0.28682	0.00644	0.0057	0.00639	-0.34573
0.00459	-0.22249	0.00871	-0.11015	0.00833	-0.02377	0.01189	-0.28589	0.00846	0.0059	0.0084	-0.34124
0.00563	-0.22244	0.01072	-0.1019	0.01032	-0.02392	0.01489	-0.2864	0.01046	0.00595	0.0104	-0.33527
0.00663	-0.21857	0.01272	-0.09533	0.01234	-0.02344	0.0179	-0.28637	0.01245	0.00605	0.01242	-0.33095
0.00761	-0.21683	0.01469	-0.08613	0.01434	-0.02319	0.0209	-0.28529	0.01446	0.00617	0.01441	-0.32636
0.00861	-0.21454	0.01672	-0.08174	0.01633	-0.02319	0.02386	-0.28212	0.01645	0.00625	0.01641	-0.31885
0.00961	-0.2119	0.01869	-0.07306	0.01834	-0.02312	0.02687	-0.28112	0.01844	0.00635	0.01841	-0.31404
0.01062	-0.21052	0.02066	-0.06096	0.02034	-0.02316	0.02988	-0.27869	0.02043	0.00652	0.0204	-0.30775
0.01161	-0.20664	0.02269	-0.05189	0.02233	-0.02315	0.03288	-0.27654	0.02246	0.00656	0.02239	-0.30101
0.01259	-0.20502	0.02471	-0.04355	0.02432	-0.02308	0.03588	-0.27493	0.02445	0.00661	0.0244	-0.29168
0.01362	-0.20437	0.02668	-0.03188	0.02632	-0.02264	0.03889	-0.27214	0.02645	0.00675	0.0264	-0.28295
0.01465	-0.20302	0.02885	-0.02031	0.02834	-0.02257	0.04188	-0.27047	0.02844	0.00685	0.02838	-0.27387
0.01566	-0.19935	0.03104	-0.0056	0.03033	-0.02281	0.04488	-0.2694	0.03043	0.00688	0.03039	-0.26507
0.01663	-0.19828	0.03305	0.0033	0.03232	-0.02255	0.04786	-0.26752	0.03245	0.00705	0.03239	-0.25649
0.01764	-0.19506	0.03503	0.01672	0.0343	-0.02241	0.05087	-0.26436	0.03441	0.00718	0.03439	-0.24475
0.01865	-0.19271	0.03704	0.02641	0.03631	-0.02241	0.0539	-0.26205	0.03645	0.00721	0.03637	-0.23505
0.01965	-0.19092	0.03903	0.03684	0.03834	-0.02246	0.05686	-0.26068	0.03841	0.00729	0.03841	-0.22405
0.02064	-0.19	0.04114	0.04997	0.04034	-0.02265	0.05987	-0.25747	0.04043	0.00737	0.04037	-0.21131
0.02162	-0.18669	0.0433	0.06482	0.04235	-0.02219	0.06339	-0.2506	0.04243	0.00749	0.0424	-0.19786
0.02264	-0.18691	0.04528	0.07687	0.04432	-0.02215	0.0669	-0.2378	0.04442	0.00755	0.04438	-0.18575
0.02363	-0.18405	0.04728	0.08892	0.04632	-0.02207	0.0699	-0.23894	0.04643	0.00768	0.04639	-0.17321
0.0246	-0.18159	0.0493	0.10193	0.04832	-0.02184	0.07288	-0.23555	0.04843	0.00771	0.04839	-0.15628
0.02562	-0.1786	0.05132	0.11648	0.05033	-0.02208	0.07592	-0.23124	0.05044	0.0078	0.05036	-0.14158
0.02663	-0.1788	0.05327	0.12798	0.05232	-0.02179	0.0789	-0.22532	0.05241	0.0079	0.05238	-0.12532
0.02764	-0.17589	0.0553	0.14334	0.05433	-0.02179	0.0819	-0.21837	0.05442	0.00797	0.0544	-0.10621
0.02864	-0.17365	0.05729	0.15723	0.05634	-0.0218	0.08491	-0.21308	0.05644	0.00802	0.05639	-0.08894
0.02967	-0.17417	0.05928	0.17177	0.05831	-0.02171	0.08789	-0.20777	0.05841	0.00815	0.05838	-0.06919
0.03064	-0.16897	0.06128	0.18606	0.06034	-0.02158	0.09089	-0.20267	0.0604	0.00827	0.06039	-0.04897
0.03169	-0.16801	0.06328	0.20471	0.06229	-0.02165	0.0939	-0.19723	0.06242	0.00827	0.06238	-0.02948
0.03264	-0.16563	0.06528	0.21948	0.0643	-0.0218	0.09692	-0.19001	0.0644	0.00841	0.06435	-0.00859
0.03363	-0.16424	0.06729	0.23827	0.06629	-0.02142	0.09991	-0.1836	0.06643	0.00845	0.06637	0.01472
0.0347	-0.16246	0.0693	0.25431	0.06831	-0.02183	0.10293	-0.17516	0.0684	0.00855	0.06837	0.03806
0.03562	-0.1607	0.07127	0.27083	0.0703	-0.02171	0.10591	-0.16792	0.07042	0.00866	0.07037	0.06398
0.03667	-0.1578	0.07326	0.28599	0.07233	-0.02163	0.10892	-0.15923	0.07244	0.0088	0.07235	0.089
0.03768	-0.15615	0.07529	0.30534	0.07432	-0.0215	0.11192	-0.14993	0.07442	0.00883	0.07436	0.11482
0.03866	-0.15663	0.07728	0.32202	0.07632	-0.02155	0.11492	-0.13949	0.0764	0.0089	0.07637	0.14308
0.03967	-0.15393	0.07927	0.34197	0.07833	-0.02135	0.11795	-0.12973	0.07841	0.00901	0.07837	0.17255
0.04067	-0.15247	0.08127	0.36336	0.08033	-0.0213	0.12094	-0.12076	0.08039	0.00908	0.08038	0.20288
0.04167	-0.15076	0.08328	0.38009	0.08231	-0.02149	0.12392	-0.1078	0.0824	0.00915	0.08236	0.23299
0.04266	-0.14889	0.08523	0.39712	0.0843	-0.02123	0.12691	-0.09512	0.0844	0.00933	0.08436	0.26663
0.04365	-0.14725	0.08729	0.41681	0.08631	-0.02102	0.12994	-0.08252	0.08641	0.00938	0.08634	0.30133
0.04464	-0.14555	0.0893	0.4395	0.08827	-0.02126	0.13294	-0.06791	0.08841	0.00942	0.08836	0.33579
0.04568	-0.14289	0.09127	0.46013	0.09029	-0.02126	0.13592	-0.05318	0.09045	0.0095	0.09039	0.37451
0.04666	-0.14226	0.09328	0.4798	0.09229	-0.02092	0.13891	-0.03675	0.09242	0.00963	0.09236	0.4125
0.04761	-0.14045	0.09527	0.50167	0.09432	-0.02103	0.14191	-0.01983	0.0944	0.00969	0.09436	0.45253
0.04866	-0.13849	0.09743	0.52764	0.09631	-0.02112	0.14491	0.000975489	0.0964	0.00979	0.09652	0.49805
0.04963	-0.13767	0.09957	0.55219	0.09833	-0.02109	0.1479	0.02237	0.09843	0.01021	0.09867	0.54522
0.05066	-0.13515	0.1016	0.57356	0.10031	-0.02071	0.15091	0.04246	0.10042	0.00997	0.10066	0.58941
0.05168	-0.1345	0.10354	0.5991	0.10233	-0.02125	0.15392	0.06352	0.10245	0.0101	0.1027	0.63908
0.05267	-0.13287	0.10557	0.62267	0.10431	-0.02091	0.15691	0.08773	0.10443	0.01014	0.1047	0.68843
0.05371	-0.13222	0.10759	0.64665	0.10632	-0.02089	0.1599	0.1126	0.10646	0.01025	0.10669	0.73915
0.05473	-0.12901	0.10957	0.66718	0.10837	-0.02046	0.16289	0.13931	0.10841	0.01035	0.10866	0.79477
0.05575	-0.12803	0.11161	0.69608	0.11032	-0.02073	0.16589	0.17058	0.11044	0.01052	0.11071	0.84781
0.05675	-0.12576	0.11361	0.72231	0.11232	-0.02074	0.16891	0.20337	0.11246	0.01054	0.11266	0.9073
0.05775	-0.12486	0.1156	0.74611	0.11432	-0.0207	0.17191	0.23694	0.11446	0.01062	0.11472	0.96924
0.05872	-0.12337	0.11758	0.77443	0.11635	-0.02076	0.17491	0.27319	0.11645	0.01074	0.11669	1.03237
0.05972	-0.1226	0.11959	0.80226	0.11834	-0.02051	0.1779	0.31267	0.11842	0.01081	0.11871	1.09839
0.06073	-0.1221	0.12158	0.82854	0.12033	-0.02066	0.18088	0.35271	0.1204	0.01087	0.12068	1.1665
0.06176	-0.12007	0.1236	0.85801	0.12232	-0.02051	0.18388	0.39771	0.12243	0.01098	0.12267	1.23801
0.06275	-0.11826	0.12558	0.88544	0.12432	-0.02051	0.18688	0.44648	0.12445	0.01114	0.12466	1.31137
0.06369	-0.11582	0.12759	0.91738	0.12634	-0.02049	0.18988	0.49759	0.12643	0.01115	0.12667	1.39053
0.06471	-0.1164	0.1296	0.94694	0.12831	-0.02072	0.19387	0.56283	0.12843	0.01122	0.12869	1.47236
0.06575	-0.11295	0.13159	0.9759	0.13031	-0.02037	0.19685	0.62164	0.13046	0.01135	0.13067	1.55666
0.06674	-0.11258	0.13359	1.00586	0.13234	-0.02051	0.19984	0.68771	0.1324	0.01142	0.13268	1.64432
0.06771	-0.11208	0.13558	1.03731	0.13431	-0.02052	0.20282	0.75672	0.13443	0.0115	0.13467	1.73675
0.06875	-0.10909	0.13758	1.0734	0.13631	-0.02036	0.20582	0.82513	0.13642	0.01169	0.1367	1.83177
0.06974	-0.10849	0.13958	1.10579	0.13832	-0.02024	0.20884	0.89932	0.13842	0.01169	0.13868	1.93123
0.07075	-0.10778	0.14155	1.13894	0.1403	-0.02058	0.21185	0.97988	0.14041	0.01177	0.14066	2.0341
0.07171	-0.10574	0.14354	1.17349	0.14234	-0.02024	0.21485	1.06593	0.14242	0.01186	0.14267	2.14382
0.07271	-0.10559	0.14558	1.20774	0.14429	-0.02034	0.21786	1.15727	0.14441	0.01197	0.14467	2.25409
0.07374	-0.10264	0.14757	1.24337	0.14627	-0.02035	0.22082	1.25256	0.14642	0.01204	0.14667	2.3727
0.07475	-0.10035	0.14956	1.28162	0.1483	-0.02019	0.22383	1.35675	0.1484	0.01221	0.14864	2.49371
0.07574	-0.1014	0.15159	1.3184	0.15031	-0.02021	0.22683	1.46877	0.15042	0.01228	0.15066	2.61975
0.07678	-0.10047	0.15357	1.35697	0.1523	-0.02012	0.22984	1.586	0.15243	0.01232	0.15266	2.75185
0.07776	-0.09833	0.15558	1.39172	0.15433	-0.01978	0.23286	1.70771	0.1544	0.01245	0.15468	2.89041
0.07872	-0.09833	0.15755	1.43566	0.15632	-0.01989	0.23582	1.83603	0.1564	0.01254	0.15669	3.03075
0.07978	-0.09624	0.15956	1.47368	0.15834	-0.01983	0.23883	1.97259	0.15843	0.01263	0.15868	3.17914
0.08075	-0.09668	0.16153	1.51307	0.16027	-0.01961	0.24183	2.11802	0.16038	0.01271	0.16064	3.33392
0.08175	-0.09482	0.16356	1.55984	0.16229	-0.02012	0.24483	2.27063	0.16242	0.01293	0.16263	3.49014
0.08277	-0.09236	0.16556	1.60005	0.1643	-0.02001	0.24782	2.43025	0.16441	0.01295	0.16464	3.65829
0.08374	-0.09178	0.16758	1.64278	0.16628	-0.01989	0.25084	2.59919	0.16642	0.01304	0.16666	3.83149
0.08476	-0.0898	0.16958	1.68779	0.16831	-0.01969	0.25382	2.77649	0.16842	0.0132	0.16865	4.00752
0.08573	-0.08995	0.17158	1.73308	0.17033	-0.01975	0.25683	2.964	0.17043	0.01328	0.17067	4.19284
0.08675	-0.0879	0.17358	1.78083	0.17231	-0.01959	0.25984	3.15953	0.17241	0.01337	0.17268	4.38407
0.08775	-0.08717	0.17558	1.826	0.17429	-0.01979	0.26283	3.36807	0.17442	0.01357	0.17468	4.5819
0.08872	-0.08685	0.17754	1.87265	0.1763	-0.01961	0.26581	3.58414	0.17639	0.01361	0.17666	4.78555
0.08973	-0.08483	0.17955	1.92029	0.17831	-0.01953	0.26882	3.81093	0.1784	0.01367	0.17864	4.9981
0.09076	-0.08221	0.18155	1.96877	0.18029	-0.01977	0.27181	4.04599	0.18041	0.01381	0.18078	5.23377
0.09172	-0.08297	0.18357	2.01881	0.18231	-0.0193	0.27483	4.29288	0.18239	0.01389	0.18292	5.4774
0.09271	-0.08184	0.18556	2.0706	0.1843	-0.01952	0.27781	4.55015	0.18442	0.01396	0.1849	5.71165
0.09375	-0.08083	0.18755	2.12257	0.18631	-0.01926	0.28081	4.81746	0.18641	0.0141	0.1869	5.95077
0.09472	-0.08061	0.18956	2.17492	0.18829	-0.01919	0.2838	5.09868	0.18843	0.01423	0.18891	6.19744
0.09578	-0.0771	0.19157	2.22958	0.1903	-0.01916	0.2873	5.44253	0.1904	0.01425	0.19092	6.45374
0.09676	-0.07831	0.19356	2.28203	0.1923	-0.019	0.2908	5.79982	0.19241	0.01433	0.19293	6.71607
0.09771	-0.07601	0.19555	2.33809	0.19429	-0.01908	0.29379	6.11674	0.19441	0.0144	0.19494	6.98369
0.09873	-0.07564	0.19755	2.3932	0.19629	-0.019	0.29678	6.44675	0.19641	0.01448	0.19694	7.25981
0.09976	-0.07465	0.19953	2.45024	0.19831	-0.01898	0.29976	6.7901	0.19838	0.01458	0.19895	7.5438
0.10074	-0.07382	0.20155	2.50488	0.20027	-0.01917	0.30276	7.14743	0.20037	0.01468	0.2009	7.83516
0.10177	-0.07209	0.20353	2.5632	0.20228	-0.01902	0.30579	7.51299	0.20239	0.01476	0.20291	8.13115
0.10274	-0.07194	0.20555	2.62314	0.20428	-0.01888	0.30877	7.8912	0.2044	0.01481	0.20494	8.43751
0.10375	-0.06962	0.20757	2.68048	0.20629	-0.01892	0.31178	8.27981	0.2064	0.0149	0.20692	8.75033
0.10478	-0.069	0.20956	2.7435	0.20828	-0.01881	0.31477	8.68302	0.20841	0.01496	0.20894	9.06979
0.10576	-0.06772	0.21152	2.80212	0.21033	-0.01887	0.31775	9.09991	0.21041	0.01502	0.21095	9.39593
0.1068	-0.06642	0.21357	2.86548	0.21231	-0.01879	0.32075	9.52808	0.21242	0.01525	0.21291	9.73035
0.10775	-0.06655	0.21552	2.9276	0.21429	-0.01875	0.32377	9.97161	0.2144	0.0152	0.21495	10.0689
0.10875	-0.0645	0.21753	2.99142	0.21629	-0.01867	0.32677	10.4229	0.21639	0.01526	0.21694	10.418
0.10976	-0.06457	0.21954	3.05238	0.21829	-0.01849	0.32977	10.8882	0.21839	0.01538	0.21892	10.7759
0.11072	-0.06454	0.22154	3.11506	0.22028	-0.01867	0.33279	11.3689	0.22036	0.01549	0.22094	11.1368
0.11174	-0.06187	0.22353	3.17773	0.22226	-0.01839	0.33577	11.8556	0.22238	0.01551	0.22292	11.509
0.11276	-0.06095	0.22554	3.24279	0.22428	-0.01858	0.33874	12.3559	0.2244	0.01562	0.22494	11.8875
0.11375	-0.06119	0.22756	3.30981	0.22627	-0.01847	0.34174	12.8649	0.2264	0.01577	0.22692	12.2679
0.11479	-0.0603	0.22955	3.3748	0.22827	-0.01872	0.34477	13.395	0.22842	0.0158	0.22889	12.6612
0.11579	-0.05857	0.23154	3.43935	0.23029	-0.01847	0.34778	13.9319	0.23039	0.01589	0.23091	13.06
0.11677	-0.05645	0.23354	3.50669	0.23229	-0.01841	0.35075	14.4791	0.23238	0.01596	0.23292	13.4708
0.11775	-0.05738	0.23553	3.57329	0.2343	-0.0182	0.35375	15.038	0.23437	0.01608	0.23492	13.8822
0.11878	-0.05566	0.23753	3.63944	0.2363	-0.0183	0.35674	15.6057	0.23638	0.01617	0.23693	14.3013
0.11976	-0.05428	0.23955	3.70494	0.23828	-0.01822	0.35974	16.1881	0.23839	0.01637	0.23889	14.7264
0.12078	-0.05486	0.24155	3.77172	0.24028	-0.01814	0.36273	16.7763	0.24035	0.01638	0.24087	15.158
0.12178	-0.05313	0.24354	3.83684	0.24227	-0.01805	0.36575	17.3815	0.24236	0.01647	0.24291	15.6003
0.12273	-0.0528	0.24556	3.90595	0.24429	-0.01815	0.36875	17.9936	0.24437	0.01661	0.24491	16.0474
0.12372	-0.05161	0.24753	3.97221	0.24626	-0.01789	0.37176	18.6174	0.24639	0.0167	0.2469	16.4988
0.12476	-0.04972	0.24952	4.03777	0.24831	-0.01775	0.37475	19.2529	0.2484	0.01675	0.24892	16.9565
0.12573	-0.04989	0.25152	4.10491	0.25028	-0.01761	0.37775	19.8973	0.25038	0.01691	0.25091	17.435
0.12676	-0.04918	0.25353	4.16729	0.25228	-0.01758	0.38073	20.5554	0.2524	0.01709	0.25292	17.9068
0.12772	-0.04785	0.25552	4.23546	0.25427	-0.01758	0.38374	21.2244	0.25438	0.01711	0.25492	18.3852
0.12876	-0.04569	0.25755	4.30287	0.2563	-0.01765	0.38675	21.9002	0.25639	0.01727	0.25694	18.873
0.12972	-0.04627	0.25952	4.3685	0.25827	-0.01761	0.38975	22.5801	0.25836	0.01739	0.25891	19.3651
0.13075	-0.04513	0.26153	4.43465	0.26026	-0.01763	0.39276	23.2696	0.26037	0.01753	0.2609	19.8643
0.13173	-0.04421	0.26351	4.50182	0.26227	-0.01739	0.39572	23.9713	0.26238	0.01766	0.26289	20.3694
0.13277	-0.04335	0.26551	4.56733	0.26426	-0.01738	0.39873	24.677	0.26436	0.01787	0.26489	20.8791
0.13376	-0.04196	0.26755	4.63077	0.26624	-0.01722	0.40173	25.3938	0.26638	0.0179	0.2669	21.3958
0.13482	-0.04194	0.26953	4.69592	0.26828	-0.01723	0.40328	25.7676	0.26837	0.01805	0.26893	21.922
0.13573	-0.04025	0.27154	4.7595	0.27027	-0.01673	0.40173	25.3704	0.27039	0.01814	0.27091	22.4518
0.13677	-0.04021	0.27353	4.82619	0.27226	-0.01668	0.39874	24.6466	0.27237	0.01829	0.27292	22.9879
0.13774	-0.03901	0.2755	4.89359	0.27427	-0.01681	0.39574	23.9328	0.27434	0.01836	0.27491	23.5271
0.13878	-0.03808	0.27751	4.95664	0.27628	-0.0164	0.39276	23.2319	0.27636	0.01861	0.27689	24.0748
0.13978	-0.03643	0.2795	5.02261	0.27824	-0.01627	0.38973	22.5424	0.27836	0.01864	0.27891	24.6269
0.1407	-0.03648	0.28153	5.09142	0.28026	-0.01641	0.38677	21.8541	0.28037	0.01871	0.28088	25.1867
0.14174	-0.03427	0.28352	5.1568	0.28225	-0.01615	0.38375	21.1789	0.28235	0.01882	0.28286	25.7534
0.14275	-0.0334	0.28568	5.22459	0.28426	-0.01591	0.38074	20.5065	0.28433	0.01896	0.28493	26.3264
0.14376	-0.03235	0.28779	5.29946	0.28626	-0.01574	0.37775	19.8513	0.2864	0.019	0.2869	26.9079
0.14476	-0.03191	0.28979	5.36845	0.28828	-0.01609	0.37475	19.197	0.28837	0.01914	0.28891	27.4921
0.14578	-0.03021	0.29181	5.43464	0.29027	-0.01632	0.37177	18.5599	0.29036	0.01934	0.2909	28.0784
0.14677	-0.03089	0.29378	5.49994	0.29226	-0.01585	0.36877	17.9282	0.29236	0.01932	0.29294	28.6684
0.14778	-0.03095	0.29579	5.56991	0.29425	-0.01565	0.36577	17.3099	0.29435	0.01944	0.29494	29.2695
0.14873	-0.02724	0.29778	5.63423	0.29628	-0.0153	0.36275	16.7099	0.29637	0.01954	0.29689	29.8734
0.14976	-0.02801	0.29978	5.70209	0.29825	-0.01565	0.35976	16.1168	0.29835	0.01965	0.29889	30.4814
0.15075	-0.02805	0.30178	5.76875	0.30026	-0.01512	0.35676	15.5348	0.30035	0.01976	0.3009	31.0969
0.15177	-0.02505	0.3038	5.83541	0.30226	-0.01513	0.35376	14.9604	0.30235	0.01993	0.30287	31.7188
0.15279	-0.02503	0.30578	5.90487	0.30426	-0.01528	0.35077	14.4014	0.30438	0.02001	0.30486	32.3405
0.15376	-0.02385	0.30781	5.97517	0.30627	-0.01489	0.34776	13.8543	0.30634	0.02008	0.30687	32.9664
0.15479	-0.02316	0.30977	6.04139	0.30828	-0.0148	0.34476	13.324	0.30835	0.02029	0.30891	33.6022
0.15579	-0.02256	0.31177	6.11206	0.31026	-0.01454	0.34175	12.805	0.31034	0.02045	0.31088	34.2378
0.15676	-0.02252	0.31374	6.18175	0.31228	-0.01422	0.33876	12.292	0.31234	0.02057	0.31288	34.882
0.1578	-0.02062	0.3158	6.24907	0.31426	-0.01406	0.33578	11.7954	0.31435	0.02079	0.31489	35.5309
0.15882	-0.02105	0.31778	6.3223	0.31625	-0.01383	0.33279	11.3056	0.31635	0.02105	0.31686	36.1794
0.1598	-0.01775	0.31975	6.39218	0.31825	-0.01382	0.32978	10.8305	0.31831	0.02118	0.31888	36.8381
0.16078	-0.0181	0.32181	6.46161	0.32025	-0.01354	0.32679	10.3689	0.32035	0.0214	0.32088	37.5007
0.16176	-0.01729	0.32379	6.53409	0.32226	-0.01337	0.32376	9.91881	0.32235	0.0217	0.32288	38.1628
0.16276	-0.01631	0.3258	6.60419	0.32426	-0.01312	0.32078	9.48562	0.32436	0.02197	0.32488	38.8297
0.16378	-0.01486	0.32777	6.67062	0.32627	-0.01318	0.31774	9.05757	0.32634	0.02226	0.32687	39.5046
0.16478	-0.01465	0.32979	6.74135	0.32824	-0.01297	0.31478	8.64958	0.32836	0.0227	0.32887	40.1888
0.16579	-0.01386	0.33177	6.81041	0.33026	-0.01266	0.31179	8.24966	0.33035	0.02299	0.33088	40.8796
0.16678	-0.01299	0.33373	6.88584	0.33226	-0.01239	0.30877	7.8629	0.33234	0.02345	0.3329	41.5789
0.16775	-0.01228	0.33577	6.96002	0.33428	-0.01235	0.3058	7.49056	0.33433	0.02386	0.33489	42.2657
0.16875	-0.01063	0.33776	7.03389	0.33624	-0.0121	0.30278	7.1286	0.33633	0.02437	0.33687	42.9578
0.16976	-0.00984	0.33975	7.10782	0.33826	-0.01211	0.29977	6.78235	0.33833	0.02488	0.33885	43.6572
0.17078	-0.00927	0.34179	7.18246	0.34027	-0.01178	0.2968	6.44646	0.34033	0.02575	0.34085	44.3605
0.17176	-0.00886	0.34379	7.256	0.34225	-0.0114	0.2938	6.12315	0.34236	0.02627	0.34288	45.0717
0.17277	-0.00776	0.34577	7.33136	0.34425	-0.01165	0.29081	5.80887	0.34434	0.02705	0.34486	45.7861
0.17378	-0.00775	0.34777	7.40887	0.34624	-0.0112	0.28781	5.50943	0.34634	0.02799	0.34691	46.5238
0.17479	-0.00677	0.34978	7.48635	0.34827	-0.01121	0.28479	5.21833	0.34833	0.02902	0.34887	47.2405
0.17577	-0.00526	0.35174	7.56529	0.35026	-0.0109	0.28179	4.94101	0.35032	0.03001	0.35087	47.9685
0.17678	-0.00535	0.35374	7.64468	0.35226	-0.01059	0.27878	4.67501	0.35233	0.03131	0.35289	48.6923
0.17778	-0.00467	0.35577	7.72231	0.35425	-0.01028	0.27581	4.41904	0.35433	0.03276	0.35484	49.4191
0.17881	-0.00257	0.35774	7.8032	0.3562	-0.01025	0.27281	4.17527	0.35629	0.03406	0.35685	50.152
0.17975	-0.00303	0.35974	7.88251	0.35823	-0.01004	0.26981	3.94178	0.3583	0.03567	0.35884	50.887
0.18078	-0.000443088	0.36177	7.96238	0.36026	-0.00996	0.2668	3.71748	0.36034	0.03734	0.36084	51.6163
0.1818	-0.00102	0.36376	8.0413	0.36224	-0.00979	0.26379	3.50066	0.36236	0.03924	0.36297	52.4183
0.18278	-0.000321933	0.36577	8.11955	0.36423	-0.00928	0.26079	3.29577	0.36433	0.04106	0.36513	53.241
0.18379	0.00148	0.36774	8.20576	0.3663	-0.00932	0.25782	3.09853	0.36635	0.04321	0.36715	53.9864
0.18484	0.00153	0.36978	8.28779	0.36824	-0.00913	0.25481	2.91191	0.36834	0.04516	0.36913	54.7444
0.18579	0.00326	0.37176	8.37281	0.37026	-0.00882	0.25183	2.73896	0.37033	0.04728	0.37114	55.501
0.1868	0.00378	0.37374	8.45482	0.37224	-0.00864	0.24883	2.57006	0.37231	0.0496	0.37315	56.2447
0.18776	0.00415	0.37574	8.539	0.37428	-0.00854	0.24527	2.37571	0.37432	0.05183	0.37514	57.0088
0.18877	0.00575	0.37771	8.62576	0.37627	-0.00829	0.24171	2.19625	0.37632	0.05407	0.37712	57.7536
0.1898	0.00634	0.37975	8.71666	0.37826	-0.00827	0.23872	2.05229	0.37843	0.05355	0.3791	58.5249
0.19079	0.00727	0.38175	8.80493	0.38024	-0.0079	0.23575	1.91707	0.3806	0.05521	0.38112	59.2935
0.19179	0.00656	0.38375	8.89222	0.38226	-0.00786	0.23274	1.78654	0.38258	0.0575	0.38309	60.0716
0.19279	0.00918	0.38573	8.98247	0.38425	-0.00753	0.22973	1.66238	0.38462	0.06006	0.38513	60.8395
0.19384	0.0085	0.38777	9.0728	0.38624	-0.00732	0.22672	1.54746	0.38661	0.06237	0.38712	61.6133
0.19486	0.01123	0.38976	9.16595	0.38826	-0.00728	0.22373	1.438	0.38858	0.06466	0.38913	62.3811
0.1958	0.01006	0.39173	9.25668	0.39026	-0.00682	0.22073	1.3337	0.39057	0.06705	0.39111	63.1554
0.19679	0.01088	0.39375	9.35114	0.39224	-0.00692	0.21774	1.23411	0.39259	0.06966	0.39313	63.921
0.19781	0.01333	0.39497	9.41183	0.39425	-0.0065	0.21475	1.14005	0.39458	0.0718	0.39511	64.6867
0.19881	0.01308	0.39531	9.42391	0.39621	-0.00653	0.21172	1.05132	0.39657	0.07404	0.39708	65.4734
0.19979	0.01503	0.39424	9.35473	0.39825	-0.00616	0.20874	0.96827	0.39857	0.07635	0.39868	66.073
0.20078	0.01431	0.39224	9.22506	0.40022	-0.00598	0.20571	0.88968	0.40061	0.07875	0.39929	66.3719
0.2018	0.01556	0.39028	9.09744	0.40225	-0.00582	0.2027	0.8132	0.40259	0.08098	0.39822	65.8731
0.20282	0.01739	0.38825	8.97625	0.40421	-0.00568	0.19973	0.74373	0.40458	0.08335	0.39624	65.0541
0.20382	0.01794	0.38626	8.85387	0.40623	-0.00537	0.19675	0.67919	0.40661	0.08558	0.3942	64.228
0.20479	0.01817	0.38428	8.73407	0.40826	-0.00519	0.19377	0.61699	0.40859	0.08769	0.39226	63.4229
0.20582	0.0201	0.38227	8.61748	0.41025	-0.00507	0.19074	0.55518	0.41058	0.0901	0.39025	62.6184
0.20678	0.01864	0.38027	8.50049	0.41225	-0.00488	0.18775	0.50201	0.41258	0.09236	0.38823	61.8272
0.20783	0.02045	0.37827	8.38266	0.41423	-0.00471	0.18473	0.44899	0.41455	0.09465	0.38623	61.0226
0.20878	0.02146	0.37627	8.26765	0.41623	-0.00478	0.18175	0.40024	0.41657	0.09704	0.38425	60.2779
0.2098	0.02099	0.37426	8.15973	0.41823	-0.0047	0.17877	0.35524	0.41859	0.09964	0.38224	59.5804
0.2108	0.02347	0.37227	8.05361	0.42022	-0.00428	0.17575	0.31239	0.42058	0.1018	0.38019	58.8442
0.21179	0.02356	0.37027	7.94323	0.42223	-0.00422	0.17276	0.27236	0.42258	0.10419	0.37826	58.0744
0.21279	0.02462	0.36829	7.8418	0.42425	-0.0042	0.1692	0.2283	0.42457	0.10651	0.3762	57.2746
0.21381	0.02383	0.36628	7.7355	0.42626	-0.00421	0.16562	0.17833	0.42658	0.10879	0.37424	56.4977
0.21483	0.02637	0.36428	7.63534	0.42824	-0.00388	0.16262	0.14404	0.42857	0.11113	0.37223	55.711
0.21579	0.02799	0.3623	7.53335	0.43025	-0.00392	0.15961	0.11306	0.43055	0.11354	0.37023	54.9393
0.2168	0.02629	0.36027	7.43175	0.43225	-0.00397	0.15663	0.08445	0.43255	0.11542	0.36825	54.1755
0.21782	0.02872	0.35825	7.33368	0.43422	-0.004	0.15362	0.0576	0.43456	0.11745	0.36625	53.486
0.21882	0.0291	0.35625	7.23873	0.43623	-0.00399	0.15064	0.03461	0.43654	0.11932	0.36427	52.7373
0.21978	0.02898	0.35429	7.14161	0.43822	-0.00376	0.14764	0.00776	0.43856	0.12092	0.36223	51.9869
0.22079	0.0326	0.35227	7.04694	0.44022	-0.00394	0.14461	-0.0138	0.44058	0.12228	0.36024	51.2337
0.22184	0.03182	0.35028	6.95296	0.44222	-0.00382	0.14162	-0.03417	0.44258	0.12366	0.35823	50.4833
0.22283	0.03244	0.34827	6.8606	0.44424	-0.00385	0.13863	-0.05327	0.44459	0.1243	0.35625	49.7695
0.2238	0.03352	0.34631	6.77097	0.44625	-0.00395	0.13565	-0.07288	0.44661	0.12473	0.35424	49.0317
0.22482	0.03493	0.34429	6.68269	0.44824	-0.00381	0.13265	-0.09059	0.44857	0.12503	0.35225	48.2925
0.22583	0.03482	0.34228	6.5936	0.45023	-0.00401	0.12965	-0.10498	0.45055	0.12486	0.35027	47.5625
0.22681	0.03612	0.34027	6.50846	0.45225	-0.00404	0.12664	-0.12116	0.45255	0.12449	0.34825	46.8407
0.22781	0.03665	0.33826	6.42281	0.45421	-0.00421	0.12364	-0.13485	0.45454	0.12385	0.34627	46.1203
0.22884	0.03714	0.33627	6.33784	0.45622	-0.00424	0.12066	-0.14856	0.45653	0.1231	0.34426	45.4008
0.22982	0.03898	0.33428	6.2505	0.4582	-0.00444	0.11764	-0.15983	0.45854	0.12201	0.34223	44.6857
0.23084	0.04026	0.33229	6.16935	0.46024	-0.00422	0.11466	-0.17146	0.46057	0.12076	0.34023	43.9795
0.23183	0.03988	0.33032	6.08656	0.46223	-0.00442	0.11163	-0.18398	0.46255	0.11934	0.33821	43.2732
0.23285	0.04071	0.32831	6.00622	0.46422	-0.00429	0.10864	-0.19421	0.46456	0.11784	0.33625	42.5731
0.23388	0.04172	0.32629	5.92851	0.46624	-0.00434	0.10561	-0.20305	0.46657	0.11634	0.33428	41.8881
0.23483	0.04174	0.32428	5.84995	0.46823	-0.00477	0.10264	-0.21075	0.46855	0.11491	0.3323	41.1979
0.23587	0.04191	0.32229	5.77289	0.47019	-0.00459	0.09965	-0.21932	0.47055	0.11319	0.33024	40.5124
0.23686	0.04433	0.32028	5.69571	0.47222	-0.00475	0.09662	-0.22788	0.47254	0.1113	0.3283	39.8406
0.23783	0.04478	0.31827	5.61986	0.47419	-0.00468	0.09362	-0.2354	0.47453	0.10971	0.32627	39.1663
0.23883	0.04574	0.31625	5.54317	0.47621	-0.00483	0.09061	-0.24182	0.47656	0.10775	0.32426	38.4947
0.23981	0.04608	0.31427	5.46856	0.4782	-0.00498	0.08762	-0.24761	0.47859	0.10595	0.32225	37.8309
0.24083	0.0479	0.31227	5.39446	0.4802	-0.00477	0.08462	-0.2546	0.48058	0.10418	0.32026	37.1742
0.24179	0.04794	0.31031	5.322	0.48223	-0.00519	0.08162	-0.25977	0.48255	0.10255	0.31824	36.5174
0.24287	0.04994	0.3083	5.25042	0.48421	-0.00498	0.07864	-0.26503	0.48458	0.1005	0.31625	35.8746
0.24382	0.04855	0.30628	5.17807	0.48621	-0.00507	0.07564	-0.26841	0.48656	0.09868	0.31427	35.2306
0.2448	0.05086	0.30432	5.10937	0.48822	-0.00498	0.07262	-0.27344	0.48856	0.09683	0.31226	34.5884
0.24587	0.05161	0.3023	5.04174	0.49024	-0.00526	0.06962	-0.27919	0.49055	0.09494	0.31026	33.9543
0.24685	0.05225	0.30029	4.96971	0.4922	-0.00543	0.06662	-0.28266	0.49255	0.09293	0.30827	33.3325
0.24784	0.05346	0.29829	4.90341	0.4942	-0.00547	0.06362	-0.28638	0.49454	0.09121	0.30626	32.7133
0.24883	0.05266	0.2963	4.83822	0.49618	-0.00537	0.06063	-0.29245	0.49655	0.08927	0.30427	32.1008
0.24985	0.05527	0.29429	4.77041	0.49823	-0.00535	0.05765	-0.29802	0.49852	0.08749	0.30226	31.4885
0.25087	0.05637	0.29233	4.70782	0.5002	-0.00563	0.05465	-0.29885	0.50056	0.08563	0.30027	30.8766
0.25183	0.05699	0.29031	4.642	0.5022	-0.00572	0.05164	-0.3014	0.50255	0.08389	0.29826	30.2875
0.25284	0.05835	0.28831	4.57433	0.5042	-0.00575	0.04862	-0.30474	0.50454	0.08198	0.29628	29.7025
0.25386	0.05952	0.28632	4.51252	0.50622	-0.00597	0.04564	-0.3053	0.50656	0.08038	0.29431	29.1114
0.25485	0.0594	0.28432	4.45211	0.50821	-0.00586	0.04264	-0.30506	0.50855	0.0786	0.29228	28.5255
0.25585	0.05997	0.2823	4.39057	0.51018	-0.00607	0.03965	-0.30896	0.51052	0.07678	0.29029	27.9523
0.25684	0.06138	0.28029	4.32652	0.51221	-0.00614	0.03665	-0.31315	0.51254	0.07489	0.28829	27.3864
0.25784	0.06129	0.27829	4.2674	0.5142	-0.00616	0.03363	-0.31587	0.51453	0.07334	0.28626	26.8242
0.25885	0.06375	0.2763	4.20896	0.51621	-0.00626	0.03062	-0.31745	0.51653	0.07175	0.28427	26.2749
0.25989	0.06477	0.27428	4.15032	0.51816	-0.00616	0.02764	-0.31856	0.51856	0.07015	0.28225	25.7246
0.26089	0.06553	0.27229	4.08992	0.5202	-0.0061	0.02463	-0.32073	0.52056	0.06863	0.28029	25.1759
0.26184	0.06581	0.27032	4.0311	0.52221	-0.00631	0.02164	-0.32238	0.52256	0.06705	0.27813	24.5852
0.26288	0.06725	0.2683	3.97476	0.52419	-0.00626	0.01867	-0.32302	0.52457	0.06568	0.27602	23.9793
0.26384	0.06829	0.26633	3.91656	0.52622	-0.00627	0.01567	-0.32336	0.52656	0.0642	0.27401	23.4567
0.26483	0.0688	0.2643	3.85259	0.52822	-0.00652	0.01265	-0.3256	0.52853	0.06274	0.27201	22.9359
0.26585	0.07093	0.26229	3.79446	0.53023	-0.00615	0.00962	-0.32767	0.53055	0.06139	0.27001	22.4228
0.26685	0.07077	0.26031	3.7393	0.5322	-0.00666	0.00664	-0.32896	0.53253	0.06021	0.268	21.912
0.26787	0.07227	0.25831	3.6826	0.53419	-0.00642	0.00365	-0.32974	0.53452	0.05894	0.26599	21.4089
0.26887	0.07279	0.25632	3.62683	0.53619	-0.0066	0.00065896	-0.33117	0.53654	0.05761	0.26398	20.9136
0.26988	0.07464	0.2543	3.57535	0.53819	-0.00664	-0.00232	-0.33307	0.53854	0.05639	0.26201	20.4275
0.2709	0.07523	0.25233	3.52212	0.5402	-0.0068	-0.00532	-0.33345	0.54054	0.0553	0.25998	19.9458
0.2719	0.07621	0.2503	3.46917	0.54221	-0.00696	-0.00833	-0.33418	0.54254	0.05408	0.25803	19.4675
0.27289	0.07742	0.24834	3.41696	0.54421	-0.00681	-0.01134	-0.33652	0.54454	0.05306	0.25603	18.9991
0.2739	0.07807	0.24632	3.36229	0.54625	-0.00698	-0.01434	-0.33858	0.54657	0.05206	0.25403	18.5367
0.27488	0.07925	0.24434	3.30984	0.54818	-0.00704	-0.01731	-0.33909	0.54852	0.05085	0.25201	18.0779
0.27589	0.08068	0.24232	3.25647	0.5502	-0.00715	-0.02034	-0.33909	0.55054	0.04989	0.25002	17.6284
0.27691	0.08231	0.24032	3.2067	0.5522	-0.00743	-0.02332	-0.33865	0.55254	0.0489	0.24802	17.184
0.2779	0.0834	0.23831	3.15178	0.55419	-0.00719	-0.0263	-0.33991	0.55453	0.04788	0.24601	16.7467
0.27886	0.08365	0.2363	3.10063	0.55621	-0.00742	-0.02935	-0.33857	0.55655	0.04683	0.244	16.317
0.2799	0.08414	0.23432	3.04999	0.55818	-0.00727	-0.03233	-0.33744	0.55853	0.04606	0.242	15.8903
0.28087	0.08593	0.23235	3.00097	0.56019	-0.00734	-0.03534	-0.33885	0.56052	0.04497	0.24	15.4722
0.2819	0.08717	0.23034	2.94845	0.56218	-0.00735	-0.03831	-0.34214	0.56253	0.04408	0.23803	15.0606
0.28289	0.08753	0.22834	2.89504	0.56419	-0.00731	-0.04133	-0.34264	0.56453	0.04307	0.23602	14.6549
0.28387	0.08958	0.22634	2.84943	0.56618	-0.00745	-0.04431	-0.34324	0.56651	0.04221	0.234	14.2549
0.28491	0.08973	0.22431	2.80032	0.56819	-0.0075	-0.04733	-0.34343	0.56854	0.04122	0.23203	13.8626
0.28591	0.09099	0.22232	2.74788	0.57018	-0.0075	-0.05032	-0.34514	0.57052	0.04044	0.23	13.4739
0.28686	0.09205	0.22031	2.7037	0.57217	-0.00748	-0.0533	-0.34703	0.57252	0.03967	0.22802	13.0912
0.28788	0.09177	0.21832	2.65462	0.57416	-0.0075	-0.05631	-0.34595	0.57453	0.03878	0.22604	12.7187
0.2889	0.0941	0.21631	2.60445	0.57618	-0.00758	-0.05931	-0.34632	0.5765	0.03799	0.22401	12.3517
0.2899	0.09545	0.21433	2.55921	0.57818	-0.00775	-0.0623	-0.3486	0.57851	0.03718	0.22202	11.9913
0.29094	0.09575	0.21233	2.51041	0.58019	-0.00767	-0.06531	-0.34986	0.58052	0.0364	0.22003	11.6385
0.29188	0.09679	0.21019	2.46264	0.58219	-0.00763	-0.06832	-0.34798	0.58252	0.03572	0.21805	11.2892
0.29289	0.09752	0.20804	2.41131	0.58418	-0.0078	-0.07131	-0.3433	0.58455	0.03511	0.21602	10.9455
0.29389	0.09858	0.20606	2.36367	0.5862	-0.00768	-0.0743	-0.34229	0.58651	0.0345	0.21405	10.6111
0.29489	0.10035	0.20405	2.32143	0.58821	-0.0076	-0.0762	-0.34727	0.58851	0.03386	0.21203	10.2817
0.29593	0.10046	0.20204	2.27667	0.59018	-0.00763	-0.07659	-0.35014	0.59051	0.03324	0.21002	9.95739
0.2969	0.10226	0.20004	2.23056	0.59216	-0.00754			0.59251	0.03265	0.20803	9.64109
0.29792	0.10342	0.19803	2.18916	0.59417	-0.00773			0.59452	0.03224	0.20603	9.33201
0.29888	0.10386	0.19605	2.14624	0.59615	-0.00768			0.5965	0.0318	0.20403	9.02652
0.29992	0.10476	0.19405	2.10658	0.59817	-0.00766			0.59852	0.03122	0.20203	8.72818
0.30096	0.10607	0.19205	2.06167	0.60017	-0.00771			0.60051	0.03078	0.2	8.4376
0.30191	0.10769	0.19005	2.02149	0.60217	-0.00774			0.60252	0.03035	0.19803	8.15129
0.30292	0.10875	0.18806	1.98093	0.60419	-0.00774			0.60454	0.02999	0.19603	7.87321
0.30391	0.10979	0.18604	1.93405	0.60617	-0.00759			0.6065	0.02965	0.19406	7.60054
0.30489	0.1112	0.18405	1.89572	0.60817	-0.00762			0.6085	0.0293	0.19204	7.3317
0.30589	0.11228	0.18206	1.85977	0.61018	-0.00772			0.61051	0.0291	0.19004	7.06987
0.3069	0.11335	0.18006	1.81875	0.61213	-0.00764			0.61251	0.02872	0.18802	6.81423
0.30792	0.11516	0.17807	1.78256	0.61416	-0.00767			0.61452	0.02856	0.18603	6.56534
0.3089	0.11592	0.17605	1.74177	0.61617	-0.00756			0.61653	0.02827	0.18404	6.32091
0.30991	0.11751	0.17407	1.70713	0.61815	-0.00767			0.61852	0.02803	0.18204	6.08429
0.31092	0.1195	0.17206	1.66737	0.62017	-0.00754			0.62048	0.02781	0.18003	5.85328
0.31197	0.12116	0.17007	1.62855	0.62216	-0.00746			0.62254	0.02769	0.17807	5.62862
0.31287	0.12276	0.16807	1.59244	0.62413	-0.0074			0.6245	0.02743	0.17604	5.40663
0.31391	0.12503	0.16607	1.55913	0.62617	-0.00738			0.6265	0.02716	0.17406	5.19162
0.31492	0.12606	0.16403	1.52402	0.62819	-0.00724			0.62849	0.02716	0.17205	4.98507
0.31594	0.12799	0.16205	1.48849	0.63015	-0.00706			0.63047	0.02698	0.17005	4.78311
0.31692	0.1293	0.16006	1.4541	0.63215	-0.00707			0.63249	0.02687	0.16804	4.58535
0.31793	0.13087	0.15805	1.42024	0.63415	-0.00708			0.63452	0.02679	0.16605	4.3924
0.3189	0.13308	0.15606	1.38249	0.63615	-0.00682			0.6365	0.02679	0.16403	4.20435
0.31989	0.13379	0.15405	1.35394	0.63817	-0.00679			0.63854	0.02663	0.16203	4.02357
0.32091	0.13522	0.15208	1.31838	0.64015	-0.00688			0.6405	0.02652	0.16003	3.84687
0.32189	0.13666	0.15007	1.28441	0.64219	-0.00657			0.64248	0.02659	0.15807	3.67841
0.3229	0.13774	0.14809	1.25363	0.64416	-0.00655			0.6445	0.02656	0.15605	3.51475
0.32394	0.13987	0.14609	1.22485	0.64617	-0.00634			0.64649	0.02659	0.15405	3.35542
0.3249	0.14043	0.14408	1.19376	0.64817	-0.0064			0.6485	0.0267	0.15208	3.20063
0.3259	0.14317	0.14204	1.16052	0.65012	-0.00602			0.6505	0.02667	0.15006	3.04932
0.3269	0.14392	0.14008	1.12893	0.65215	-0.00618			0.6525	0.02667	0.14804	2.90628
0.32793	0.14521	0.13807	1.09614	0.65416	-0.00598			0.6545	0.02694	0.14608	2.76548
0.32894	0.14629	0.13608	1.06851	0.65613	-0.00585			0.65649	0.02694	0.14405	2.62894
0.32993	0.14774	0.13408	1.0398	0.65815	-0.00556			0.65849	0.02717	0.14206	2.49908
0.33094	0.14902	0.13209	1.01274	0.66016	-0.00569			0.66046	0.02742	0.13995	2.36284
0.33194	0.15103	0.13008	0.98194	0.66214	-0.00564			0.66251	0.0277	0.13778	2.23224
0.33291	0.15147	0.12808	0.95539	0.66415	-0.00525			0.66447	0.02799	0.13578	2.11558
0.33391	0.15314	0.12609	0.92801	0.66615	-0.00514			0.66649	0.02837	0.13379	2.00305
0.33494	0.15471	0.12409	0.89711	0.66815	-0.00524			0.66847	0.02874	0.13178	1.89553
0.33595	0.15541	0.12207	0.87368	0.67018	-0.00503			0.67047	0.02917	0.12978	1.79116
0.33692	0.15699	0.12008	0.84648	0.67213	-0.00474			0.67243	0.02968	0.12779	1.69231
0.33792	0.15844	0.11807	0.81887	0.67415	-0.00468			0.67449	0.03042	0.12574	1.5943
0.33895	0.15943	0.11609	0.79507	0.67613	-0.0047			0.67652	0.03107	0.12377	1.50114
0.33996	0.16031	0.11408	0.76642	0.67818	-0.00461			0.67849	0.03192	0.12175	1.41055
0.34094	0.16134	0.11211	0.74068	0.68015	-0.00433			0.68048	0.03305	0.11976	1.32474
0.34194	0.16367	0.11009	0.71556	0.68216	-0.0042			0.6825	0.03418	0.1178	1.24337
0.3429	0.16371	0.10809	0.69051	0.68416	-0.00402			0.68448	0.03565	0.11578	1.16436
0.34393	0.1653	0.10609	0.66875	0.68614	-0.00398			0.68644	0.03746	0.11378	1.08751
0.34491	0.1669	0.10409	0.64627	0.68815	-0.0038			0.68848	0.03951	0.11175	1.0144
0.34596	0.1678	0.10209	0.61863	0.69016	-0.00343			0.69048	0.04174	0.10977	0.94397
0.34692	0.16855	0.1001	0.59415	0.69214	-0.00356			0.69247	0.0444	0.10777	0.87571
0.34796	0.17059	0.09807	0.57222	0.69415	-0.00327			0.69445	0.04732	0.10578	0.81257
0.34894	0.17123	0.09606	0.54731	0.69615	-0.00309			0.69645	0.05044	0.10378	0.75024
0.34996	0.17267	0.09405	0.52923	0.69814	-0.00313			0.6985	0.05388	0.10178	0.69022
0.35093	0.17448	0.09206	0.50689	0.70017	-0.00278			0.70049	0.05696	0.09976	0.63337
0.35195	0.17483	0.09005	0.48835	0.70214	-0.00263			0.70248	0.06011	0.09777	0.5786
0.35295	0.17638	0.08806	0.4644	0.70417	-0.00236			0.70447	0.06288	0.09576	0.52686
0.35392	0.17714	0.08604	0.44204	0.70617	-0.00228			0.7065	0.06524	0.09377	0.47634
0.35494	0.17882	0.08403	0.41927	0.70814	-0.00218			0.70846	0.06692	0.09176	0.42923
0.35593	0.18062	0.08203	0.40111	0.71013	-0.00202			0.71047	0.06807	0.08974	0.38376
0.35691	0.18094	0.08006	0.38217	0.71214	-0.00187			0.71246	0.06896	0.08773	0.3379
0.35793	0.18262	0.07807	0.36115	0.71412	-0.00163			0.71448	0.06946	0.08574	0.29729
0.35892	0.18391	0.07608	0.33839	0.71616	-0.00152			0.71649	0.06972	0.0836	0.25137
0.35993	0.18583	0.07408	0.31736	0.71815	-0.00122			0.71845	0.07015	0.08146	0.21151
0.36096	0.18741	0.07208	0.30222	0.72015	-0.00103			0.72046	0.07063	0.07946	0.17401
0.36192	0.18788	0.07005	0.28191	0.72213	-0.000939576			0.72244	0.07126	0.07745	0.13994
0.36293	0.18881	0.06807	0.26391	0.72417	-0.000748833			0.72445	0.07238	0.07544	0.10736
0.36395	0.19071	0.06606	0.25078	0.72612	-0.000561158			0.72647	0.0733	0.07344	0.07398
0.36494	0.19117	0.06392	0.22615	0.72811	-0.000262635			0.72846	0.07432	0.07144	0.04509
0.36591	0.19225	0.06178	0.20992	0.73014	-0.000196893			0.73046	0.07569	0.06946	0.01604
0.36696	0.19298	0.05976	0.18875	0.73212	-0.000135123			0.73247	0.07726	0.06742	-0.01059
0.36795	0.19337	0.05773	0.17116	0.73409	0.000194058			0.73446	0.07886	0.06546	-0.03639
0.36894	0.19451	0.05574	0.15524	0.73611	0.000222531			0.73648	0.08063	0.06346	-0.06159
0.36995	0.19458	0.05378	0.13629	0.73814	0.00050964			0.73847	0.08279	0.06146	-0.08604
0.37095	0.19454	0.05179	0.1249	0.74013	0.000671984			0.74046	0.08445	0.05947	-0.10593
0.37193	0.19538	0.0498	0.11074	0.74214	0.000462205			0.74243	0.08633	0.05748	-0.12752
0.37294	0.1954	0.04778	0.08986	0.74415	0.00101			0.74443	0.08811	0.05548	-0.14755
0.37396	0.19576	0.04577	0.07467	0.7461	0.00112			0.74645	0.08968	0.05346	-0.16574
0.37497	0.19526	0.04378	0.05969	0.7481	0.00128			0.74843	0.09076	0.05142	-0.18434
0.37597	0.19467	0.04177	0.04955	0.75013	0.00115			0.75044	0.09167	0.04942	-0.20035
0.37697	0.19568	0.03977	0.03442	0.7521	0.00122			0.75249	0.09178	0.04746	-0.21674
0.37796	0.19507	0.03779	0.0194	0.75414	0.00114			0.75448	0.09207	0.04543	-0.2305
0.37899	0.19515	0.03558	0.00187	0.75615	0.00090133			0.75647	0.09265	0.04348	-0.24583
0.37996	0.19526	0.03342	-0.0122	0.75814	0.000481019			0.75847	0.09352	0.04148	-0.25834
0.38093	0.19487	0.03144	-0.02703	0.76017	0.000186224			0.76047	0.09495	0.03948	-0.27144
0.38192	0.19452	0.02945	-0.03985	0.76214	-0.000425599			0.76246	0.09679	0.03747	-0.28205
0.38295	0.19499	0.02732	-0.05035	0.76413	-0.001			0.76446	0.09861	0.03548	-0.29365
0.38398	0.19465	0.02517	-0.06029	0.76613	-0.00182			0.76644	0.10034	0.03347	-0.30441
0.38496	0.1947	0.02319	-0.07176	0.76814	-0.00232			0.76846	0.10241	0.03146	-0.31302
0.38598	0.19473	0.02118	-0.08667	0.77011	-0.00319			0.77045	0.10447	0.02944	-0.32261
0.38699	0.19509	0.0192	-0.0933	0.77214	-0.00322			0.77244	0.10636	0.02746	-0.32987
0.38797	0.19467	0.01719	-0.10928	0.77412	-0.00371			0.77447	0.10843	0.02545	-0.33763
0.38897	0.19498	0.01519	-0.12112	0.77612	-0.00402			0.77645	0.11073	0.02348	-0.34491
0.38998	0.19547	0.01323	-0.13186	0.77811	-0.00424			0.77845	0.1126	0.02151	-0.35261
0.39098	0.1953	0.0112	-0.13898	0.78012	-0.00446			0.78045	0.11453	0.01948	-0.35705
0.39196	0.19489	0.00921	-0.14944	0.78213	-0.00459			0.78244	0.11653	0.01747	-0.36621
0.39297	0.19602	0.00718	-0.16208	0.78413	-0.00476			0.78446	0.11857	0.01549	-0.37054
0.39396	0.19589	0.00518	-0.16678	0.78612	-0.00475			0.78641	0.12065	0.01349	-0.37477
0.39497	0.1962	0.00318	-0.17937	0.78811	-0.00504			0.78845	0.12307	0.0115	-0.37909
0.39592	0.19722	0.00117	-0.19247	0.79008	-0.00525			0.79046	0.12543	0.00945	-0.3829
0.39694	0.19671	-0.00079461	-0.19786	0.79207	-0.00506			0.79244	0.12778	0.00748	-0.38758
0.39796	0.19767	-0.00278	-0.20537	0.7941	-0.005			0.79449	0.13075	0.00547	-0.39181
0.39895	0.19866	-0.0048	-0.21247	0.79612	-0.00495			0.79645	0.13389	0.00349	-0.39529
0.39997	0.19879	-0.00678	-0.21671	0.79813	-0.00486			0.79846	0.13724	0.00151	-0.39714
0.40092	0.20003	-0.0088	-0.22966	0.80012	-0.00457			0.80044	0.14109	-0.00050893	-0.40062
0.40196	0.20051	-0.01078	-0.23953	0.80211	-0.00471			0.80245	0.14502	-0.0025	-0.40347
0.40295	0.20072	-0.0128	-0.24831	0.80411	-0.00444			0.80444	0.14744	-0.00451	-0.40658
0.40396	0.20202	-0.01481	-0.25027	0.8061	-0.00403			0.80645	0.14871	-0.0065	-0.41036
0.40496	0.20306	-0.01677	-0.25743	0.80813	-0.00385			0.80844	0.14817	-0.00851	-0.41186
0.40598	0.20399	-0.0188	-0.26633	0.81012	-0.00363			0.81045	0.1459	-0.0105	-0.41475
0.40698	0.20473	-0.0208	-0.27612	0.81209	-0.00366			0.81246	0.14231	-0.01248	-0.41601
0.40797	0.20547	-0.0228	-0.27801	0.8141	-0.00337			0.81444	0.13858	-0.0145	-0.41785
0.40895	0.20734	-0.02478	-0.28274	0.81607	-0.00322			0.81644	0.13495	-0.01651	-0.42037
0.41	0.2075	-0.0268	-0.29196	0.81811	-0.00323			0.81846	0.13154	-0.01849	-0.42248
0.41097	0.20974	-0.02876	-0.29897	0.8201	-0.0031			0.82043	0.12839	-0.02049	-0.42487
0.41193	0.21118	-0.03078	-0.30023	0.8221	-0.00307			0.8224	0.1246	-0.02248	-0.42586
0.41292	0.21242	-0.03278	-0.30708	0.82409	-0.00299			0.82441	0.12012	-0.02449	-0.42751
0.41396	0.21376	-0.03478	-0.31571	0.8261	-0.00261			0.82638	0.11564	-0.0265	-0.42805
0.41498	0.2162	-0.03679	-0.31896	0.82809	-0.00281			0.82842	0.11104	-0.02851	-0.43052
0.41598	0.21817	-0.03878	-0.32496	0.83007	-0.0027			0.83045	0.10688	-0.0305	-0.431
0.41696	0.2199	-0.04077	-0.33014	0.8321	-0.00232			0.83243	0.10343	-0.0325	-0.43364
0.41795	0.22254	-0.04278	-0.33317	0.83409	-0.00211			0.83442	0.1008	-0.0345	-0.4338
0.41898	0.22316	-0.04481	-0.34156	0.8361	-0.00236			0.83645	0.09856	-0.03648	-0.43537
0.41994	0.22657	-0.04679	-0.34175	0.83809	-0.00205			0.83846	0.09703	-0.03848	-0.43708
0.42091	0.22776	-0.04878	-0.34619	0.84009	-0.00204			0.84039	0.0959	-0.04049	-0.43865
0.42194	0.23087	-0.05076	-0.35061	0.84211	-0.00171			0.84244	0.09471	-0.04248	-0.43682
0.4229	0.23261	-0.05278	-0.35818	0.84409	-0.00145			0.84441	0.09394	-0.04448	-0.4397
0.42394	0.23476	-0.05476	-0.35915	0.8461	-0.00135			0.84643	0.09328	-0.04648	-0.44065
0.42493	0.2375	-0.05678	-0.37048	0.8481	-0.00128			0.84842	0.0929	-0.04847	-0.44064
0.42597	0.24034	-0.05877	-0.37707	0.85007	-0.000918261			0.85041	0.09259	-0.05046	-0.44129
0.42695	0.24219	-0.06078	-0.37744	0.85208	-0.000731683			0.85243	0.09276	-0.05249	-0.4428
0.42795	0.24483	-0.06277	-0.37914	0.85406	-0.000499323			0.85442	0.09268	-0.05448	-0.44221
0.42893	0.246	-0.06475	-0.38393	0.8561	-0.000402894			0.85641	0.09253	-0.05645	-0.44331
0.42995	0.24974	-0.06674	-0.3865	0.85809	-4.17497e-05			0.85843	0.09259	-0.05848	-0.44424
0.43098	0.25238	-0.06875	-0.39232	0.8601	-0.000202121			0.86042	0.09232	-0.06045	-0.44278
0.43194	0.2539	-0.07078	-0.39889	0.86209	0.000190256			0.8624	0.09128	-0.06244	-0.44408
0.43295	0.25688	-0.07278	-0.40452	0.86409	0.000523252			0.86441	0.08903	-0.06447	-0.44521
0.43396	0.25928	-0.07477	-0.40241	0.8661	0.000736438			0.86642	0.08508	-0.06648	-0.4451
0.43496	0.26211	-0.07677	-0.41362	0.86808	0.000865977			0.86842	0.07979	-0.06849	-0.44722
0.43594	0.26421	-0.07877	-0.41553	0.87006	0.00112			0.87043	0.07511	-0.07046	-0.44638
0.43694	0.26688	-0.08015	-0.41765	0.87207	0.00142			0.87245	0.07163	-0.07247	-0.44666
0.43795	0.2707	-0.0806	-0.43345	0.87408	0.00163			0.87442	0.06857	-0.07445	-0.44639
0.43895	0.273			0.87611	0.00195			0.87643	0.0655	-0.07603	-0.44827
0.43992	0.27561			0.8781	0.00232			0.87844	0.06244	-0.07662	-0.46092
0.44092	0.27891			0.88011	0.00246			0.88041	0.05894
0.44199	0.28111			0.88211	0.00284			0.88241	0.0554
0.4429	0.28478			0.88408	0.00292			0.88439	0.05178
0.44392	0.28884			0.88609	0.003			0.88638	0.04874
0.44496	0.29163			0.88807	0.00333			0.8884	0.04609
0.44593	0.29576			0.8901	0.00337			0.89042	0.04414
0.44694	0.29912			0.89209	0.00359			0.89242	0.04248
0.44794	0.30319			0.8941	0.00393			0.8944	0.04094
0.44895	0.3078			0.89607	0.00417			0.8964	0.04007
0.44994	0.31104			0.89809	0.00423			0.8984	0.03904
0.45094	0.31662			0.90009	0.00433			0.90037	0.03837
0.452	0.32136			0.90211	0.00445			0.90238	0.03795
0.45298	0.32555			0.90405	0.00482			0.90442	0.03762
0.45397	0.33143			0.90607	0.00509			0.90638	0.0373
0.45497	0.33679			0.90805	0.00501			0.9084	0.03715
0.45595	0.342			0.91008	0.00517			0.91042	0.03711
0.45699	0.34749			0.91207	0.0054			0.91238	0.03704
0.45798	0.35423			0.91407	0.00575			0.91441	0.03708
0.45898	0.36159			0.91609	0.00568			0.91646	0.03777
0.45991	0.36858			0.91807	0.00598			0.91853	0.03742
0.46095	0.37525			0.92014	0.00601			0.92051	0.03746
0.46199	0.38256			0.92222	0.00622			0.92254	0.03765
0.46296	0.39103			0.92418	0.00632			0.92451	0.03783
0.46397	0.39904			0.9262	0.00662			0.92652	0.03801
0.46502	0.40908			0.92821	0.00682			0.92853	0.03809
0.46599	0.41767			0.93018	0.00695			0.93056	0.03862
0.467	0.4273			0.93221	0.00697			0.93255	0.03865
0.46801	0.43727			0.93422	0.00718			0.9345	0.03889
0.46899	0.44896			0.93624	0.00734			0.9365	0.03909
0.46997	0.4609			0.9382	0.0074			0.93852	0.03927
0.47097	0.4733			0.94024	0.00748			0.94049	0.03956
0.47199	0.48527			0.9422	0.00759			0.94252	0.03987
0.47301	0.49958			0.94418	0.0077			0.94453	0.03999
0.474	0.51422			0.9462	0.00799			0.94651	0.04027
0.47496	0.53041			0.94817	0.00782			0.94852	0.04038
0.47599	0.54735			0.9502	0.00825			0.95052	0.04069
0.47697	0.56395			0.95221	0.00816			0.9525	0.04095
0.47798	0.58443			0.95419	0.00835			0.95451	0.04121
0.47894	0.60376			0.95618	0.00844			0.95656	0.0413
0.47998	0.62509			0.9582	0.00894			0.95853	0.04158
0.48097	0.64895			0.96022	0.00898			0.96052	0.04187
0.48195	0.67374			0.96219	0.00924			0.96252	0.04198
0.48297	0.70159			0.96419	0.00935			0.9645	0.04229
0.48398	0.7309			0.96619	0.00969			0.96649	0.04264
0.48499	0.76172			0.96819	0.00984			0.96853	0.04291
0.48597	0.79595			0.97018	0.01011			0.97051	0.04324
0.48697	0.83198			0.97221	0.01041			0.9725	0.0435
0.48796	0.86963			0.97418	0.0106			0.97452	0.04399
0.48901	0.9134			0.9762	0.01089			0.97654	0.04426
0.48996	0.95614			0.9782	0.01142			0.9785	0.04461
0.49113	1.0101			0.98021	0.01156			0.98049	0.04518
0.49229	1.06556			0.98217	0.01189			0.98248	0.04548
0.49329	1.11969			0.98417	0.01196			0.98448	0.04586
0.49431	1.17904			0.98618	0.01229			0.98649	0.04645
0.49528	1.24189			0.98819	0.01221			0.9885	0.04684
0.49628	1.30814			0.99019	0.01283			0.99053	0.04728
0.49732	1.3804			0.9922	0.01299			0.99251	0.04786
0.49829	1.45665			0.99418	0.01326			0.99453	0.04856
0.49927	1.53817			0.99618	0.01326			0.99651	0.04892
0.50033	1.62275			0.9982	0.0136			0.99848	0.04959
0.50127	1.71323			1.00017	0.01374			1.00051	0.05019
0.50228	1.80911			1.00218	0.01418			1.00251	0.05073
0.50332	1.90784			1.00417	0.01419			1.00447	0.05116
0.50432	2.01086			1.00617	0.01452			1.0065	0.05191
0.50534	2.11844			1.00815	0.01489			1.00849	0.05267
0.5063	2.2272			1.01018	0.01505			1.01049	0.05317
0.50733	2.34051			1.01215	0.01536			1.01249	0.05364
0.50828	2.45443			1.01419	0.01572			1.01451	0.05419
0.50928	2.57095			1.0162	0.01588			1.0165	0.05459
0.51028	2.68729			1.01817	0.01597			1.01847	0.05523
0.5113	2.80509			1.02019	0.01622			1.02048	0.05576
0.51229	2.92151			1.02216	0.01638			1.02248	0.05598
0.51329	3.03755			1.02417	0.01675			1.02446	0.05631
0.51429	3.15196			1.02617	0.0169			1.02648	0.05668
0.51527	3.26508			1.02817	0.01732			1.0285	0.05707
0.51632	3.37893			1.03018	0.01761			1.0305	0.05754
0.51728	3.48951			1.03219	0.01799			1.03248	0.05824
0.51829	3.60002			1.0342	0.01838			1.03452	0.05864
0.51923	3.70827			1.03619	0.01862			1.03649	0.05931
0.5203	3.81563			1.03818	0.01863			1.03848	0.0601
0.52129	3.92373			1.04019	0.01926			1.04048	0.06086
0.52226	4.02869			1.04215	0.01962			1.04245	0.06175
0.52329	4.13366			1.04418	0.02012			1.04448	0.06278
0.52429	4.23914			1.04615	0.02035			1.04649	0.06356
0.52528	4.34087			1.04815	0.02092			1.0485	0.0645
0.5263	4.44308			1.05017	0.02107			1.05049	0.06563
0.52728	4.5443			1.05218	0.0215			1.05249	0.06656
0.52828	4.64327			1.05418	0.02204			1.05451	0.06753
0.52928	4.73865			1.05617	0.02253			1.05647	0.06858
0.53029	4.82922			1.0582	0.02296			1.05848	0.06985
0.53129	4.91252			1.06018	0.0235			1.06047	0.07081
0.53229	4.99192			1.06221	0.02401			1.06245	0.07188
0.53327	5.06117			1.06417	0.0245			1.06445	0.07307
0.5343	5.12422			1.06618	0.02506			1.0665	0.07424
0.53529	5.1751			1.06817	0.02574			1.06849	0.07554
0.53624	5.21354			1.07019	0.02649			1.07049	0.07702
0.53728	5.24278			1.07218	0.02728			1.07252	0.0782
0.53832	5.25915			1.07419	0.02793			1.07449	0.07968
0.5393	5.25886			1.07619	0.02868			1.07649	0.08113
0.54028	5.2473			1.07822	0.02935			1.07848	0.08262
0.54128	5.21463			1.08016	0.03066			1.08045	0.08408
0.54231	5.16765			1.08219	0.0315			1.08245	0.08598
0.54331	5.1044			1.08415	0.0323			1.08448	0.08761
0.54432	5.02253			1.08619	0.03331			1.08647	0.0892
0.54535	4.93151			1.08818	0.03445			1.08848	0.09124
0.54631	4.82518			1.09017	0.03547			1.09049	0.09325
0.54731	4.71209			1.09218	0.03666			1.09247	0.09523
0.5483	4.58639			1.09417	0.03802			1.09446	0.09745
0.54932	4.4452			1.09617	0.03954			1.09647	0.09999
0.55031	4.3052			1.09818	0.04114			1.09846	0.10232
0.55134	4.16825			1.10017	0.04285			1.10049	0.10489
0.55226	4.02797			1.10218	0.04469			1.10246	0.10752
0.55331	3.8851			1.10414	0.04692			1.10447	0.11039
0.55428	3.73142			1.10618	0.04909			1.10648	0.11321
0.5553	3.5882			1.10813	0.05152			1.10846	0.11659
0.55628	3.44901			1.11017	0.05411			1.11047	0.11962
0.55731	3.31332			1.11219	0.05713			1.1125	0.1228
0.55831	3.18548			1.1142	0.06005			1.11446	0.12628
0.55933	3.06652			1.11618	0.06322			1.11646	0.12986
0.56029	2.94273			1.11818	0.06709			1.11845	0.13333
0.5613	2.83601			1.12015	0.07129			1.12043	0.13728
0.5623	2.73046			1.12218	0.07565			1.12248	0.14152
0.56331	2.61713			1.12415	0.08077			1.12446	0.14557
0.56429	2.51827			1.12616	0.08749			1.12649	0.1501
0.56529	2.42472			1.12819	0.0984			1.12845	0.15465
0.56632	2.33674			1.13015	0.1276			1.13043	0.15965
0.56729	2.25256			1.13216	0.19036			1.13245	0.16495
0.56834	2.18334			1.13417	0.24962			1.13447	0.17134
0.56931	2.10186			1.13617	0.27977			1.13646	0.17808
0.57029	2.02629			1.13817	0.33387			1.13845	0.18678
0.57133	1.95772			1.14015	0.3786			1.14046	0.1995
0.57233	1.8929			1.14216	0.3675			1.14248	0.21748
0.57329	1.83307			1.14414	0.34427			1.14446	0.23987
0.57431	1.78057			1.14617	0.33173			1.14646	0.26564
0.57532	1.72161			1.14815	0.3293			1.14845	0.29092
0.57634	1.66445			1.15017	0.33605			1.15046	0.31219
0.57732	1.61997			1.15221	0.33994			1.15247	0.33027
0.57829	1.57351			1.15418	0.32706			1.15445	0.3458
0.5793	1.53515			1.15618	0.30973			1.15647	0.35977
0.58031	1.4962			1.15816	0.28992			1.15847	0.37317
0.58132	1.45958			1.16016	0.27432			1.16046	0.38716
0.58236	1.42975			1.16216	0.26556			1.16243	0.39943
0.58331	1.39929			1.16414	0.26619			1.16443	0.41134
0.58435	1.36848			1.16616	0.27449			1.16649	0.42283
0.58534	1.34239			1.16815	0.29096			1.16846	0.43489
0.58632	1.31715			1.17019	0.31384			1.17043	0.44787
0.58735	1.29316			1.17216	0.34352			1.17247	0.46407
0.58834	1.27337			1.17417	0.37957			1.17445	0.48353
0.58934	1.2509			1.17614	0.42186			1.17643	0.50717
0.59031	1.2254			1.17813	0.46439			1.17844	0.53708
0.59135	1.20422			1.18028	0.50477			1.18059	0.57597
0.5923	1.18373			1.18242	0.54421			1.18272	0.62596
0.59331	1.16291			1.18441	0.60018			1.18474	0.6873
0.59432	1.14516			1.18644	0.67585			1.18674	0.76691
0.59529	1.13263			1.18843	0.77365			1.18871	0.86486
0.59631	1.11282			1.19044	0.89572			1.19077	0.98143
0.59729	1.1			1.19243	1.03498			1.19273	1.11346
0.59833	1.08789			1.19444	1.19063			1.19472	1.25899
0.59932	1.0725			1.19642	1.35995			1.1967	1.41659
0.60031	1.05964			1.19841	1.54047			1.19873	1.58754
0.60133	1.05957			1.2004	1.72971			1.20074	1.76848
0.60234	1.04812			1.20243	1.9286			1.20273	1.95883
0.60333	1.03365			1.2044	2.13226			1.20469	2.15914
0.60434	1.02519			1.20642	2.33794			1.20675	2.36786
0.60534	1.02124			1.20845	2.54235			1.20872	2.5831
0.6063	1.01275			1.21042	2.74186			1.21074	2.80485
0.60736	1.00561			1.21239	2.93405			1.21274	3.03197
0.6083	0.99868			1.21443	3.12018			1.2147	3.26081
0.60936	0.9961			1.21641	3.30069			1.21672	3.492
0.61034	0.99259			1.21842	3.47456			1.21872	3.72467
0.61133	0.99116			1.22039	3.64374			1.2207	3.95741
0.61233	0.98958			1.22239	3.80721			1.22273	4.18925
0.61337	0.98925			1.22441	3.9628			1.22473	4.42079
0.61432	0.98816			1.2264	4.1092			1.22675	4.649
0.61532	0.9854			1.2284	4.24507			1.22873	4.87377
0.61631	0.98401			1.23041	4.36752			1.23073	5.09488
0.61731	0.98355			1.23241	4.47514			1.23271	5.31121
0.61834	0.98394			1.23442	4.57036			1.23471	5.52188
0.61933	0.98667			1.23639	4.65761			1.23684	5.74394
0.62029	0.98814			1.23839	4.74314			1.23897	5.95911
0.62135	0.99107			1.2404	4.8328			1.24098	6.14853
0.62238	0.99884			1.2424	4.92826			1.24299	6.32922
0.62302	1.0059			1.24442	5.02749			1.24499	6.501
0.6233	1.00966			1.2464	5.13086			1.24702	6.66284
0.62274	0.97165			1.24855	5.24497			1.24899	6.81596
0.62175	0.92352			1.2507	5.36077			1.25098	6.96042
0.62073	0.88459			1.25268	5.46938			1.25298	7.09604
0.61973	0.84762			1.25471	5.57791			1.25497	7.22723
0.61872	0.8147			1.25669	5.68327			1.25697	7.3564
0.61773	0.7838			1.25869	5.7853			1.25896	7.48534
0.61674	0.75493			1.26067	5.88416			1.26098	7.61673
0.61573	0.72866			1.26269	5.97759			1.263	7.74916
0.61473	0.70242			1.26468	6.06477			1.26502	7.88361
0.61373	0.67931			1.26672	6.14921			1.26698	8.01717
0.61272	0.65512			1.26871	6.22694			1.26899	8.15285
0.61175	0.63517			1.27069	6.29907			1.27097	8.28869
0.61073	0.61435			1.27269	6.36761			1.27297	8.42311
0.60976	0.59576			1.27468	6.43307			1.275	8.55562
0.60873	0.57755			1.27665	6.49433			1.27696	8.68621
0.60772	0.55979			1.27867	6.55387			1.27894	8.81213
0.6067	0.54242			1.2807	6.60948			1.28097	8.93405
0.60574	0.52611			1.28269	6.65999			1.28296	9.05054
0.60473	0.51229			1.2847	6.70627			1.28496	9.15921
0.60355	0.49375			1.28668	6.74454			1.28696	9.2596
0.60243	0.47749			1.28869	6.77309			1.28897	9.35377
0.60143	0.46359			1.29069	6.79104			1.29098	9.43832
0.60044	0.45			1.2927	6.796			1.29295	9.51457
0.59942	0.43713			1.29468	6.78242			1.29493	9.58351
0.59839	0.42539			1.29666	6.7488			1.29696	9.64561
0.59742	0.41302			1.29866	6.69383			1.29896	9.70038
0.59642	0.4023			1.30064	6.6136			1.30097	9.74463
0.59541	0.39167			1.30267	6.50321			1.303	9.78423
0.59444	0.38182			1.30469	6.36445			1.30499	9.82136
0.59344	0.37129			1.3067	6.19214			1.30697	9.84932
0.59242	0.36102			1.30868	5.97971			1.30898	9.86975
0.59145	0.35206			1.31071	5.73249			1.31097	9.87978
0.59046	0.34336			1.31267	5.42099			1.31297	9.87471
0.58942	0.33535			1.31467	5.07546			1.31498	9.86127
0.5884	0.32624			1.31668	4.69653			1.31696	9.82429
0.58743	0.31858			1.31867	4.27884			1.31896	9.75617
0.58645	0.31103			1.3207	3.83643			1.32098	9.63537
0.58545	0.30309			1.32266	3.32811			1.32295	9.48441
0.58441	0.29559			1.32466	2.85077			1.32497	9.31732
0.58346	0.28818			1.32684	2.42664			1.32698	9.13348
0.58242	0.28112			1.32899	2.12172			1.32897	8.93647
0.58143	0.27443			1.33097	1.87378			1.33096	8.66816
0.5804	0.26775			1.33299	1.66186			1.33295	8.33696
0.57943	0.26115			1.33499	1.47505			1.33493	7.8773
0.57841	0.25473			1.33697	1.30928			1.33698	7.33772
0.57743	0.24819			1.33899	1.16499			1.33895	6.87318
0.57642	0.24339			1.34096	1.04231			1.34099	6.33677
0.57543	0.23676			1.34297	0.93305			1.34296	5.81072
0.57442	0.23036			1.34499	0.83573			1.34497	5.2943
0.57342	0.22517			1.34701	0.74972			1.34697	4.69869
0.57243	0.221			1.34899	0.67655			1.34895	4.21095
0.57143	0.21575			1.351	0.61095			1.35097	3.71571
0.57041	0.211			1.353	0.55395			1.35297	3.14119
0.56941	0.20665			1.35498	0.50255			1.35514	2.40035
0.56842	0.2017			1.35697	0.45759			1.35729	1.64736
0.56741	0.19798			1.35897	0.41712			1.35928	0.96436
0.56645	0.19453			1.36098	0.38189			1.36126	0.78608
0.56539	0.1897			1.363	0.35016			1.36328	0.72689
0.5644	0.18537			1.36497	0.32182			1.36529	0.63861
0.56343	0.18142			1.36697	0.29801			1.3673	0.59857
0.56244	0.17825			1.36899	0.27496			1.36928	0.57848
0.56138	0.1744			1.37099	0.25641			1.37126	0.52491
0.56039	0.17083			1.37311	0.23891			1.37327	0.50323
0.55941	0.16768			1.37524	0.22402			1.37527	0.47723
0.55838	0.16348			1.37725	0.21189			1.37727	0.46341
0.5574	0.16			1.37925	0.20132			1.37928	0.45497
0.55639	0.15688			1.38127	0.19213			1.38129	0.44486
0.55539	0.15423			1.38327	0.18423			1.38328	0.43474
0.5544	0.15138			1.38527	0.17758			1.38529	0.42502
0.5534	0.14885			1.38727	0.17121			1.38728	0.40956
0.55243	0.146			1.38928	0.1654			1.38928	0.40157
0.55143	0.14311			1.39125	0.15995			1.39125	0.392
0.55043	0.14062			1.39327	0.15523			1.39328	0.38412
0.54939	0.13771			1.39527	0.15122			1.39526	0.37796
0.54844	0.13523			1.39727	0.14751			1.39726	0.36631
0.54744	0.13296			1.39924	0.14379			1.39925	0.35629
0.54642	0.13094			1.40126	0.14021			1.40126	0.34267
0.54543	0.12874			1.40327	0.13732			1.40331	0.3272
0.54442	0.12621			1.40525	0.13466			1.40528	0.30928
0.54342	0.12366			1.40727	0.1319			1.40727	0.29816
0.5424	0.12182			1.40926	0.12929			1.40927	0.29054
0.54142	0.1195			1.41124	0.12707			1.41126	0.28383
0.54041	0.11705			1.41323	0.12501			1.41324	0.2782
0.5394	0.11474			1.41525	0.12307			1.41526	0.2734
0.53841	0.11242			1.41724	0.12063			1.41759	0.26548
0.5374	0.11008			1.41922	0.11872			1.41897	0.2502
0.53636	0.10811			1.42126	0.11684			1.41945	0.24687
0.5354	0.10595			1.42282	0.11537			1.41836	0.23125
0.53444	0.10379			1.42341	0.11474			1.41636	0.218
0.53342	0.10183			1.42237	0.11177			1.41433	0.2122
0.53242	0.09952			1.42034	0.10705			1.41234	0.20355
0.53141	0.09675			1.41835	0.1032			1.41039	0.19666
0.53038	0.09457			1.41635	0.09964			1.40834	0.18629
0.52941	0.0924			1.41436	0.09669			1.40635	0.17462
0.52838	0.09142			1.41234	0.09374			1.40437	0.16785
0.52741	0.08921			1.41037	0.09126			1.40237	0.16432
0.52641	0.0866			1.40838	0.0887			1.4004	0.16104
0.52538	0.08475			1.40633	0.08652			1.39838	0.15697
0.52439	0.08091			1.40435	0.08416			1.39636	0.15299
0.52341	0.07848			1.40236	0.08198			1.39436	0.15066
0.52238	0.07597			1.40035	0.08006			1.39238	0.14554
0.52137	0.07358			1.39831	0.07828			1.39038	0.14054
0.52039	0.07135			1.39635	0.07661			1.38835	0.13741
0.51931	0.0678			1.39437	0.07496			1.38638	0.13352
0.51838	0.06499			1.39234	0.07317			1.38439	0.13084
0.51741	0.06184			1.39039	0.07173			1.38239	0.12762
0.51639	0.05897			1.38838	0.07041			1.3804	0.12538
0.51539	0.05625			1.38638	0.06893			1.37839	0.12489
0.51439	0.05359			1.3844	0.06776			1.37638	0.12239
0.51338	0.05087			1.38237	0.06643			1.37437	0.11987
0.51239	0.04764			1.38034	0.06522			1.37239	0.11604
0.51142	0.0442			1.37836	0.06406			1.37037	0.11415
0.51044	0.04148			1.37636	0.06294			1.36837	0.11207
0.50938	0.03848			1.37435	0.06159			1.3664	0.10948
0.50838	0.03509			1.37239	0.06053			1.3644	0.10709
0.50744	0.03212			1.37038	0.05931			1.3624	0.10528
0.50641	0.02944			1.36837	0.05822			1.36038	0.10299
0.50545	0.0258			1.36637	0.0572			1.35838	0.10071
0.5044	0.02241			1.36438	0.05629			1.3564	0.09803
0.50341	0.0192			1.36239	0.05525			1.35441	0.09535
0.50238	0.01492			1.36034	0.05435			1.35237	0.09178
0.50139	0.01273			1.35835	0.05341			1.35039	0.09193
0.5004	0.00912			1.35638	0.05262			1.34841	0.09058
0.49939	0.00568			1.35436	0.05173			1.3464	0.08686
0.49842	0.00138			1.3524	0.05091			1.34439	0.08431
0.49744	-0.0018			1.35038	0.05004			1.34241	0.08353
0.49638	-0.00521			1.34836	0.04926			1.3404	0.08177
0.49541	-0.00865			1.34639	0.04851			1.33839	0.07999
0.4944	-0.01224			1.34438	0.04781			1.33637	0.07889
0.49339	-0.01576			1.34234	0.04708			1.33439	0.07682
0.49235	-0.01969			1.34036	0.04631			1.33238	0.07532
0.49139	-0.02337			1.33837	0.04568			1.33039	0.07453
0.4904	-0.02683			1.33636	0.04505			1.32842	0.07236
0.48941	-0.03004			1.33437	0.04443			1.32641	0.07086
0.48835	-0.03372			1.33237	0.04372			1.32438	0.0699
0.48739	-0.03698			1.33038	0.04299			1.32239	0.06906
0.48642	-0.04038			1.32838	0.04243			1.32039	0.06753
0.48537	-0.04393			1.32634	0.04179			1.31839	0.06511
0.4844	-0.04733			1.32438	0.04115			1.31641	0.06347
0.48337	-0.05056			1.32238	0.04045			1.31441	0.06152
0.4824	-0.05327			1.32037	0.03979			1.31239	0.06227
0.48137	-0.05662			1.31839	0.03922			1.3104	0.05918
0.48037	-0.06005			1.31638	0.03865			1.3084	0.05817
0.47935	-0.06338			1.31434	0.03805			1.30638	0.05651
0.47837	-0.06687			1.31238	0.03759			1.30437	0.05489
0.4774	-0.06978			1.31038	0.03708			1.30239	0.05392
0.47641	-0.07296			1.30838	0.03649			1.30039	0.0538
0.47541	-0.0761			1.3064	0.03598			1.29837	0.05204
0.47437	-0.07918			1.30437	0.03547			1.2964	0.04989
0.47337	-0.08238			1.30233	0.03495			1.29438	0.04961
0.47241	-0.08508			1.30037	0.03453			1.29237	0.05138
0.47142	-0.08815			1.29837	0.03408			1.29042	0.04868
0.47037	-0.09103			1.29637	0.03357			1.2884	0.04895
0.46939	-0.094			1.29438	0.03311			1.28637	0.0463
0.46838	-0.09679			1.2924	0.03269			1.28442	0.04605
0.46738	-0.09949			1.29038	0.03218			1.28241	0.0449
0.46638	-0.10232			1.28836	0.03174			1.2804	0.04347
0.46537	-0.10505			1.28637	0.03125			1.27838	0.04233
0.46438	-0.10784			1.28439	0.03082			1.27639	0.04112
0.46341	-0.11045			1.28239	0.03037			1.27439	0.04019
0.46235	-0.11329			1.28037	0.02988			1.27241	0.03968
0.46137	-0.11585			1.27838	0.02942			1.27042	0.03936
0.46034	-0.11823			1.27639	0.02901			1.26841	0.03843
0.45939	-0.12096			1.2744	0.02856			1.2664	0.03765
0.45836	-0.12344			1.2724	0.02805			1.26444	0.03673
0.45736	-0.12587			1.2704	0.02772			1.26241	0.03599
0.45635	-0.12844			1.26842	0.02727			1.2604	0.03499
0.45539	-0.13101			1.2664	0.02679			1.2584	0.03445
0.45434	-0.13339			1.26438	0.02632			1.25638	0.03348
0.45336	-0.136			1.2624	0.0258			1.25442	0.0311
0.45238	-0.13838			1.26039	0.02535			1.25238	0.03031
0.45134	-0.14089			1.2582	0.02447			1.25041	0.02956
0.45032	-0.14345			1.25604	0.02422			1.24839	0.0292
0.44937	-0.14586			1.25407	0.02377			1.24643	0.02811
0.44836	-0.14842			1.25205	0.02325			1.24442	0.02775
0.44735	-0.15081			1.25008	0.02278			1.24222	0.02686
0.44633	-0.15329			1.24808	0.02233			1.24008	0.02593
0.44534	-0.15594			1.2461	0.02185			1.23808	0.02471
0.44433	-0.15823			1.24406	0.02136			1.23607	0.02438
0.44334	-0.16092			1.24206	0.02092			1.23409	0.02344
0.44231	-0.16338			1.24004	0.02042			1.23207	0.02264
0.44136	-0.16593			1.23806	0.01995			1.23012	0.02178
0.44035	-0.1687			1.23605	0.01953			1.22811	0.02144
0.43935	-0.17113			1.23408	0.01903			1.22612	0.02106
0.43834	-0.17387			1.23208	0.01856			1.22411	0.02069
0.43733	-0.17678			1.23006	0.0181			1.22212	0.01981
0.43633	-0.17954			1.22808	0.01759			1.22007	0.01889
0.43531	-0.18228			1.22608	0.01714			1.21808	0.01829
0.43433	-0.18528			1.22409	0.01668			1.2161	0.0178
0.43337	-0.18813			1.22208	0.0162			1.21411	0.01717
0.43232	-0.19132			1.22006	0.01574			1.21209	0.0163
0.43132	-0.19411			1.21807	0.01523			1.21009	0.01589
0.43033	-0.19733			1.21611	0.01474			1.20813	0.01523
0.42938	-0.2006			1.21409	0.01423			1.20612	0.01465
0.4284	-0.20381			1.2121	0.01371			1.2041	0.01384
0.42734	-0.20743			1.21009	0.0132			1.20211	0.01316
0.42638	-0.2108			1.20811	0.01263			1.2001	0.01229
0.42536	-0.21424			1.20609	0.01206			1.19809	0.01153
0.42435	-0.21803			1.20409	0.01147			1.19611	0.01057
0.42335	-0.22181			1.20208	0.01084			1.19411	0.00979
0.42236	-0.22586			1.20007	0.01021			1.19211	0.00877
0.42135	-0.22995			1.19808	0.00953			1.19012	0.00803
0.42032	-0.23376			1.19607	0.00881			1.18815	0.00711
0.41932	-0.23804			1.1941	0.00809			1.18612	0.00619
0.41833	-0.24262			1.19208	0.00729			1.1841	0.00529
0.41734	-0.24708			1.1901	0.00646			1.18209	0.00459
0.41636	-0.25178			1.1881	0.00561			1.18011	0.00364
0.41531	-0.25665			1.1861	0.00473			1.17811	0.00268
0.41437	-0.26135			1.18409	0.00382			1.1761	0.00165
0.41332	-0.2659			1.18206	0.00296			1.17412	0.000842729
0.41231	-0.27079			1.18007	0.00213			1.17213	9.95064e-05
0.41133	-0.27559			1.17807	0.00136			1.17013	-0.00062488
0.41035	-0.28111			1.1761	0.000679649			1.16813	-0.00133
0.40937	-0.2868			1.17409	9.51568e-05			1.16611	-0.00198
0.40833	-0.2932			1.17212	-0.000442471			1.16411	-0.00267
0.40733	-0.2987			1.17011	-0.000918524			1.16214	-0.00335
0.40634	-0.3044			1.16813	-0.00138			1.16013	-0.00409
0.40534	-0.3105			1.1661	-0.00181			1.15812	-0.00481
0.40436	-0.3163			1.16408	-0.00229			1.15612	-0.00558
0.40333	-0.32285			1.16211	-0.0028			1.15416	-0.00657
0.40236	-0.32907			1.16011	-0.00341			1.15214	-0.00749
0.40132	-0.33603			1.15812	-0.00412			1.15013	-0.00829
0.40033	-0.34252			1.15614	-0.00498			1.14815	-0.00944
0.39932	-0.34942			1.15411	-0.00599			1.14616	-0.01068
0.3983	-0.35633			1.15213	-0.00722			1.14412	-0.01196
0.39731	-0.36308			1.15013	-0.00868			1.14215	-0.01351
0.39632	-0.37051			1.14812	-0.01041			1.1401	-0.03853
0.39534	-0.37812			1.14612	-0.01248			1.13813	-0.04194
0.39434	-0.38473			1.14414	-0.01484			1.13615	-0.04667
0.39335	-0.39183			1.14214	-0.01754			1.13411	-0.05401
0.39233	-0.39877			1.14012	-0.02056			1.13214	-0.06609
0.39135	-0.40606			1.13814	-0.02389			1.13015	-0.08332
0.39035	-0.41453			1.13615	-0.02762			1.12815	-0.10968
0.38935	-0.42074			1.13416	-0.03214			1.12614	-0.14579
0.38831	-0.4285			1.13218	-0.03865			1.12416	-0.19809
0.38731	-0.43652			1.13	-0.05061			1.12212	-0.27452
0.38633	-0.44591			1.12782	-0.07002			1.12016	-0.3721
0.38529	-0.45518			1.12583	-0.09528			1.11815	-0.50113
0.3843	-0.46402			1.12385	-0.12728			1.11614	-0.67245
0.38332	-0.47294			1.12183	-0.16583			1.11399	-0.87163
0.3823	-0.4851			1.11984	-0.21063			1.11188	-1.07417
0.38135	-0.49494			1.11784	-0.2617			1.10988	-1.29435
0.38035	-0.50678			1.11587	-0.31868			1.10789	-1.52663
0.37934	-0.51531			1.11387	-0.37751			1.10586	-1.74466
0.37834	-0.52037			1.11183	-0.43875			1.10385	-2.00557
0.37735	-0.52885			1.1097	-0.50534			1.10185	-2.40569
0.37631	-0.53916			1.10756	-0.57663			1.09986	-2.82041
0.37528	-0.54947			1.10554	-0.65104			1.09787	-3.19475
0.37434	-0.55978			1.10353	-0.73753			1.0957	-3.64768
0.3733	-0.57226			1.10156	-0.86245			1.09355	-4.12598
0.3723	-0.58228			1.09956	-1.03147			1.09155	-4.6706
0.37133	-0.59447			1.09753	-1.26139			1.08959	-5.35368
0.37031	-0.60593			1.09556	-1.5593			1.08758	-6.06302
0.36929	-0.61803			1.09357	-1.96296			1.08558	-6.82533
0.36829	-0.63015			1.09157	-2.44869			1.08356	-7.54108
0.36732	-0.64305			1.08957	-2.99194			1.08159	-8.57872
0.36629	-0.65533			1.08755	-3.64714			1.07959	-9.34267
0.36529	-0.67068			1.08554	-4.43415			1.07758	-10.1291
0.36429	-0.68137			1.08341	-5.40743			1.07558	-10.5983
0.3633	-0.69523			1.08124	-6.50311			1.07361	-11.4916
0.36231	-0.71472			1.07926	-7.60058			1.07159	-12.0426
0.3613	-0.72008			1.07726	-8.82437			1.06958	-12.6135
0.36028	-0.73462			1.07528	-10.151			1.06743	-13.2729
0.35929	-0.75199			1.07327	-11.554			1.06526	-13.9703
0.35827	-0.76376			1.0713	-13.016			1.06325	-14.6436
0.35731	-0.78312			1.06926	-14.4995			1.06126	-14.9723
0.35629	-0.79462			1.06726	-15.9518			1.05925	-15.1789
0.35536	-0.80801			1.06523	-17.355			1.05724	-15.391
0.35428	-0.82245			1.06326	-18.504			1.05523	-15.7137
0.35333	-0.8366			1.06122	-19.3504			1.05327	-16.2464
0.35234	-0.855			1.05924	-19.8468			1.05126	-16.6945
0.35131	-0.86195			1.05727	-19.9568			1.04931	-17.0984
0.35031	-0.88159			1.05525	-19.7175			1.04727	-17.6002
0.34934	-0.89625			1.05329	-18.9939			1.04526	-17.7514
0.3483	-0.91231			1.05127	-17.8691			1.04326	-17.6894
0.3473	-0.92686			1.04922	-16.3669			1.04125	-17.4804
0.34626	-0.94592			1.04727	-14.5394			1.03926	-17.4589
0.34532	-0.95483			1.04526	-12.4768			1.03727	-17.4341
0.34426	-0.96863			1.04324	-10.3079			1.0353	-17.2238
0.3433	-0.98335			1.04126	-8.11126			1.03329	-17.292
0.34224	-0.99816			1.03928	-6.03813			1.03127	-17.3247
0.34127	-1.01395			1.03727	-4.20454			1.02929	-17.1873
0.34016	-1.02625			1.03524	-2.71735			1.02726	-16.693
0.33898	-1.0443			1.03298	-1.50933			1.02525	-16.0364
0.33797	-1.05328			1.03097	-0.87252			1.02326	-15.1904
0.33702	-1.06761			1.02896	-0.53461			1.02127	-14.2071
0.33597	-1.08166			1.02694	-0.3679			1.01927	-12.9963
0.33501	-1.09321			1.02499	-0.28111			1.01725	-11.6189
0.33397	-1.10706			1.0228	-0.22525			1.01531	-9.81694
0.33298	-1.1208			1.02062	-0.18993			1.0133	-7.6662
0.33198	-1.14411			1.01867	-0.16533			1.01126	-5.13096
0.33101	-1.16378			1.01671	-0.14532			1.00929	-2.12981
0.32996	-1.17458			1.01466	-0.12657			1.00729	-0.33022
0.32897	-1.18627			1.01267	-0.11206			1.00528	-0.20303
0.32801	-1.197			1.0107	-0.1014			1.00329	-0.17136
0.32697	-1.20585			1.00867	-0.09084			1.00128	-0.15116
0.32596	-1.21839			1.00668	-0.08162			0.9993	-0.13758
0.32497	-1.23352			1.00466	-0.07454			0.99728	-0.1271
0.32396	-1.24648			1.00267	-0.06818			0.99531	-0.11832
0.32295	-1.25792			1.00068	-0.06397			0.99327	-0.11181
0.32197	-1.27307			0.99868	-0.05976			0.99128	-0.11308
0.32098	-1.28596			0.9967	-0.05565			0.98914	-0.10166
0.31996	-1.30144			0.99469	-0.05305			0.98683	-0.0943
0.31895	-1.3147			0.99272	-0.04894			0.98468	-0.08756
0.318	-1.32024			0.99067	-0.04546			0.98268	-0.08268
0.31698	-1.33179			0.98865	-0.04376			0.9807	-0.07852
0.31598	-1.34288			0.98665	-0.043			0.97865	-0.07524
0.315	-1.35386			0.98466	-0.04016			0.97669	-0.07124
0.31401	-1.36497			0.98268	-0.03573			0.9747	-0.06838
0.313	-1.37936			0.98071	-0.03593			0.97267	-0.06545
0.31203	-1.38908			0.97869	-0.03406			0.9707	-0.06179
0.31099	-1.39759			0.97671	-0.033			0.9687	-0.05901
0.30999	-1.41088			0.97469	-0.03348			0.96667	-0.05653
0.30901	-1.41844			0.97268	-0.03059			0.9647	-0.05486
0.30801	-1.4275			0.97067	-0.02979			0.96268	-0.05307
0.30697	-1.43751			0.96869	-0.02862			0.96068	-0.05781
0.30598	-1.44617			0.96669	-0.02818			0.95868	-0.04841
0.30498	-1.45385			0.96469	-0.02671			0.95675	-0.04731
0.30397	-1.46173			0.96268	-0.02594			0.9547	-0.04592
0.30301	-1.47125			0.9607	-0.02561			0.95273	-0.04467
0.30201	-1.47891			0.95869	-0.02441			0.95068	-0.04315
0.30101	-1.48647			0.95671	-0.02404			0.94872	-0.04127
0.30004	-1.49309			0.95472	-0.02324			0.94669	-0.0405
0.29899	-1.50177			0.95268	-0.023			0.94468	-0.03926
0.29799	-1.50603			0.95068	-0.02241			0.94269	-0.03786
0.29699	-1.51252			0.94864	-0.02235			0.94068	-0.03711
0.29596	-1.52352			0.94666	-0.02169			0.93869	-0.04841
0.29495	-1.53067			0.94466	-0.02132			0.93671	-0.04731
0.29399	-1.53702			0.94267	-0.02163			0.93472	-0.04592
0.29298	-1.54863			0.94071	-0.02062			0.93273	-0.04467
0.29204	-1.55127			0.93871	-0.02055			0.9307	-0.04315
0.29098	-1.55675			0.9367	-0.02003			0.92871	-0.04127
0.29001	-1.56596			0.93468	-0.01957			0.92671	-0.0405
0.28899	-1.57418			0.9327	-0.01973			0.92471	-0.03926
0.288	-1.58077			0.9307	-0.01934			0.9227	-0.03786
0.28697	-1.5874			0.92869	-0.01919			0.92071	-0.03711
0.28597	-1.59221			0.9267	-0.01929			0.91872	-0.036
0.28495	-1.59987			0.9247	-0.01869			0.91662	-0.03622
0.28396	-1.60757			0.9227	-0.01871			0.91459	-0.03492
0.28295	-1.61473			0.92065	-0.01859			0.91261	-0.03532
0.28195	-1.62118			0.91855	-0.01843			0.91059	-0.03351
0.28096	-1.6269			0.91658	-0.01857			0.90859	-0.0329
0.27995	-1.63437			0.91453	-0.01863			0.90658	-0.03201
0.27898	-1.64035			0.91258	-0.01847			0.9046	-0.03145
0.27802	-1.64604			0.91057	-0.01859			0.90257	-0.03161
0.27697	-1.65236			0.90856	-0.0182			0.90058	-0.03111
0.27599	-1.65763			0.90655	-0.01845			0.89856	-0.03038
0.27499	-1.66455			0.90457	-0.01846			0.89661	-0.02958
0.27398	-1.66966			0.90258	-0.0185			0.89459	-0.02923
0.27298	-1.67573			0.90059	-0.01858			0.89259	-0.02913
0.27201	-1.68153			0.89861	-0.01869			0.89059	-0.02851
0.27098	-1.68626			0.89663	-0.01866			0.88859	-0.02845
0.26999	-1.69369			0.89458	-0.01874			0.88657	-0.02814
0.269	-1.69901			0.89259	-0.01882			0.88459	-0.02771
0.26799	-1.70463			0.89059	-0.01881			0.88263	-0.02763
0.26698	-1.70965			0.88858	-0.01883			0.88056	-0.02719
0.26598	-1.71503			0.88659	-0.01894			0.8786	-0.02708
0.26492	-1.72007			0.88458	-0.01908			0.87659	-0.02677
0.26397	-1.72688			0.88261	-0.01908			0.87461	-0.02653
0.26299	-1.73161			0.8806	-0.01927			0.8726	-0.02651
0.26197	-1.73681			0.87857	-0.01951			0.87059	-0.02632
0.26097	-1.74109			0.87663	-0.0195			0.86857	-0.02629
0.25997	-1.74588			0.87462	-0.01951			0.8666	-0.02633
0.25892	-1.75024			0.87259	-0.01945			0.86457	-0.0262
0.25795	-1.75618			0.87061	-0.01973			0.86258	-0.02619
0.25695	-1.76111			0.86859	-0.01974			0.86061	-0.02634
0.25596	-1.76607			0.8666	-0.01988			0.85862	-0.02626
0.25498	-1.77025			0.86462	-0.01973			0.85663	-0.02622
0.25395	-1.77499			0.86263	-0.01985			0.85461	-0.0264
0.25296	-1.77991			0.8606	-0.01993			0.85263	-0.02651
0.25195	-1.78433			0.85862	-0.01982			0.8506	-0.0266
0.25097	-1.78906			0.85665	-0.01985			0.84859	-0.0268
0.24997	-1.79372			0.85459	-0.02008			0.8466	-0.02696
0.24894	-1.79832			0.85264	-0.01993			0.84461	-0.02724
0.24794	-1.80276			0.85062	-0.01997			0.8426	-0.02766
0.24694	-1.80656			0.84865	-0.01989			0.8406	-0.02817
0.24593	-1.81034			0.8466	-0.0197			0.83862	-0.02871
0.24496	-1.81365			0.84461	-0.01975			0.83662	-0.02933
0.24394	-1.81715			0.84263	-0.0198			0.83464	-0.0302
0.24294	-1.82126			0.84062	-0.0201			0.83264	-0.03126
0.24193	-1.8254			0.83861	-0.02006			0.83061	-0.03256
0.24096	-1.82938			0.83664	-0.02011			0.82863	-0.03406
0.23994	-1.83245			0.83461	-0.02006			0.82658	-0.03608
0.23893	-1.83638			0.83262	-0.01988			0.8246	-0.03802
0.23796	-1.8396			0.8306	-0.02023			0.82261	-0.0403
0.23696	-1.84272			0.82862	-0.02069			0.82062	-0.0425
0.23594	-1.84695			0.82661	-0.02071			0.81864	-0.04465
0.23495	-1.84943			0.8246	-0.02133			0.81662	-0.04662
0.23397	-1.85325			0.82262	-0.02168			0.81464	-0.04867
0.23295	-1.85603			0.82065	-0.02274			0.81262	-0.05036
0.23194	-1.85919			0.81864	-0.02405			0.81062	-0.05179
0.23096	-1.86159			0.81663	-0.02574			0.80861	-0.05333
0.22995	-1.86431			0.81463	-0.0273			0.80661	-0.05458
0.22892	-1.86719			0.81263	-0.02895			0.80465	-0.05581
0.22795	-1.86962			0.81064	-0.0299			0.80263	-0.05695
0.22695	-1.87195			0.80861	-0.03036			0.80064	-0.05803
0.22596	-1.87375			0.80666	-0.03048			0.79864	-0.05898
0.22494	-1.87656			0.80461	-0.03088			0.79662	-0.06017
0.22395	-1.87801			0.80264	-0.03076			0.79466	-0.06154
0.22294	-1.88026			0.80063	-0.03073			0.79266	-0.06295
0.22193	-1.88177			0.79864	-0.0306			0.79062	-0.06481
0.22098	-1.88385			0.79661	-0.03041			0.7886	-0.0672
0.21993	-1.88566			0.79463	-0.0303			0.78661	-0.07011
0.21896	-1.88695			0.79259	-0.02997			0.78462	-0.07375
0.21796	-1.88836			0.79061	-0.03023			0.78264	-0.07717
0.21695	-1.88948			0.78864	-0.03			0.78062	-0.0791
0.21592	-1.89031			0.7866	-0.02996			0.77863	-0.07944
0.21495	-1.89101			0.78465	-0.03008			0.77663	-0.07992
0.21395	-1.89178			0.78262	-0.03018			0.77461	-0.08018
0.21297	-1.89213			0.78062	-0.03012			0.77263	-0.08029
0.21191	-1.89279			0.77861	-0.03038			0.77063	-0.08039
0.21096	-1.89206			0.77662	-0.03009			0.76864	-0.07995
0.20994	-1.89333			0.77459	-0.0302			0.76665	-0.07901
0.20894	-1.89255			0.77262	-0.03036			0.76465	-0.07791
0.20791	-1.89267			0.77063	-0.03029			0.76264	-0.07688
0.20693	-1.89114			0.7686	-0.03018			0.76065	-0.07528
0.20591	-1.89123			0.76661	-0.03012			0.75864	-0.07388
0.20494	-1.88982			0.76462	-0.03027			0.75666	-0.07253
0.20393	-1.88898			0.76265	-0.03023			0.75464	-0.07138
0.20296	-1.88702			0.76062	-0.03043			0.75263	-0.07014
0.20193	-1.88542			0.75862	-0.03047			0.75062	-0.06914
0.20099	-1.88393			0.75662	-0.03033			0.74861	-0.06792
0.19995	-1.88213			0.7546	-0.0304			0.74662	-0.06684
0.19898	-1.87926			0.75257	-0.03046			0.74463	-0.0659
0.19798	-1.87669			0.75059	-0.03032			0.74262	-0.06504
0.19694	-1.87453			0.7486	-0.03031			0.74065	-0.06419
0.19594	-1.87152			0.74662	-0.03019			0.73864	-0.06375
0.19497	-1.86846			0.7446	-0.03005			0.73663	-0.06338
0.19397	-1.86502			0.74261	-0.02997			0.73463	-0.06263
0.19299	-1.86168			0.74062	-0.02991			0.73262	-0.06215
0.19197	-1.85808			0.73864	-0.02966			0.73064	-0.06177
0.19095	-1.85364			0.7366	-0.02944			0.72861	-0.06147
0.18995	-1.84991			0.7346	-0.02954			0.72665	-0.06114
0.18897	-1.8455			0.73257	-0.02941			0.72464	-0.06114
0.18794	-1.84015			0.73061	-0.02925			0.72266	-0.06064
0.18693	-1.83605			0.7286	-0.02912			0.72067	-0.06037
0.18591	-1.83073			0.72659	-0.02896			0.71865	-0.06018
0.18496	-1.82578			0.7246	-0.02882			0.71664	-0.06005
0.18393	-1.82032			0.72264	-0.02856			0.71465	-0.05979
0.18294	-1.81436			0.72064	-0.02827			0.71263	-0.05992
0.18194	-1.80891			0.71862	-0.02821			0.71063	-0.05981
0.18093	-1.80268			0.71664	-0.02788			0.70863	-0.05965
0.17992	-1.79597			0.71461	-0.02765			0.70663	-0.0597
0.17892	-1.7902			0.71264	-0.02758			0.70464	-0.05981
0.17793	-1.78285			0.71062	-0.02725			0.70268	-0.05987
0.17693	-1.77603			0.70863	-0.02685			0.70067	-0.0599
0.1759	-1.76897			0.70667	-0.02684			0.69866	-0.06008
0.17495	-1.76183			0.70466	-0.02659			0.69664	-0.05994
0.17391	-1.75462			0.70264	-0.02627			0.69465	-0.05974
0.17297	-1.74711			0.70066	-0.02619			0.69265	-0.05938
0.17192	-1.73954			0.69863	-0.02591			0.69065	-0.0592
0.17094	-1.73107			0.69664	-0.02565			0.68866	-0.05877
0.16993	-1.72323			0.69465	-0.02531			0.68666	-0.05851
0.16894	-1.7151			0.69262	-0.02525			0.68464	-0.05798
0.16792	-1.70703			0.69065	-0.02501			0.68268	-0.05755
0.16692	-1.69843			0.68862	-0.02465			0.68066	-0.05719
0.1659	-1.68922			0.68665	-0.02446			0.67868	-0.05664
0.16493	-1.68011			0.68466	-0.02419			0.67665	-0.056
0.16392	-1.67179			0.68265	-0.02399			0.67465	-0.05535
0.16293	-1.66178			0.68065	-0.02379			0.67266	-0.05489
0.16194	-1.65404			0.67865	-0.02372			0.67066	-0.05397
0.16092	-1.64416			0.67663	-0.02346			0.66865	-0.05349
0.15997	-1.63347			0.67463	-0.02325			0.66665	-0.0528
0.15893	-1.62398			0.67263	-0.02293			0.66467	-0.05209
0.15795	-1.61385			0.67062	-0.0228			0.6627	-0.05139
0.1569	-1.60437			0.6686	-0.02263			0.66069	-0.05065
0.15595	-1.59441			0.66669	-0.02251			0.65866	-0.04993
0.15491	-1.58484			0.66465	-0.02227			0.65667	-0.04916
0.15394	-1.57374			0.66267	-0.02187			0.65464	-0.04829
0.15294	-1.56271			0.66066	-0.02166			0.6527	-0.04741
0.15194	-1.5529			0.65866	-0.02138			0.65068	-0.04657
0.1509	-1.54273			0.6567	-0.0213			0.64867	-0.04572
0.14994	-1.53232			0.65463	-0.02112			0.64664	-0.04471
0.14891	-1.52177			0.6527	-0.0207			0.64469	-0.04377
0.14791	-1.51026			0.65066	-0.02047			0.64268	-0.04286
0.1469	-1.49996			0.64868	-0.02011			0.64069	-0.04192
0.1459	-1.48935			0.64668	-0.01996			0.63869	-0.0411
0.14492	-1.47724			0.64466	-0.01978			0.63668	-0.04038
0.14394	-1.4668			0.64268	-0.01952			0.63468	-0.03955
0.14292	-1.4549			0.6407	-0.01923			0.63268	-0.03869
0.14191	-1.44385			0.63867	-0.01892			0.63067	-0.03801
0.1409	-1.43317			0.63663	-0.01877			0.62868	-0.03734
0.13991	-1.42127			0.63465	-0.01872			0.62668	-0.03674
0.13892	-1.41006			0.63266	-0.01832			0.62471	-0.03611
0.13789	-1.3978			0.63068	-0.01829			0.62265	-0.03571
0.13689	-1.38681			0.6287	-0.01784			0.62068	-0.03504
0.13594	-1.37547			0.62666	-0.01762			0.61867	-0.03459
0.13492	-1.3629			0.62468	-0.01757			0.61667	-0.03427
0.13392	-1.35181			0.62269	-0.0174			0.61469	-0.0338
0.13291	-1.34074			0.62065	-0.01728			0.61268	-0.03347
0.13192	-1.32928			0.61866	-0.01692			0.61068	-0.03317
0.1309	-1.31793			0.61667	-0.01719			0.6087	-0.033
0.12988	-1.30553			0.61467	-0.01691			0.6067	-0.03272
0.12891	-1.29355			0.61269	-0.01672			0.60473	-0.03257
0.12789	-1.28198			0.61069	-0.01662			0.60268	-0.03223
0.12688	-1.27009			0.6087	-0.01658			0.60072	-0.03214
0.12589	-1.25861			0.60669	-0.01653			0.59873	-0.03197
0.1249	-1.24645			0.60468	-0.01656			0.59671	-0.03187
0.12391	-1.23464			0.60271	-0.01654			0.59469	-0.03183
0.12287	-1.22355			0.60068	-0.01632			0.59269	-0.03175
0.12191	-1.21116			0.59868	-0.01631			0.5907	-0.03166
0.12093	-1.19933			0.59667	-0.01639			0.58867	-0.03158
0.11991	-1.18777			0.59467	-0.01637			0.58671	-0.0315
0.11892	-1.17594			0.59268	-0.01624			0.58473	-0.03156
0.11793	-1.16345			0.5907	-0.01651			0.58272	-0.03151
0.1169	-1.15178			0.58872	-0.01633			0.58071	-0.03152
0.11592	-1.14077			0.58668	-0.01634			0.57874	-0.03147
0.11487	-1.12818			0.58471	-0.01639			0.57672	-0.03152
0.1139	-1.11646			0.58271	-0.0163			0.57471	-0.03161
0.11291	-1.10493			0.58069	-0.01648			0.5727	-0.03166
0.11187	-1.09261			0.57871	-0.01647			0.5707	-0.03176
0.11091	-1.07941			0.57667	-0.01648			0.56872	-0.03172
0.10992	-1.06868			0.57469	-0.01648			0.5667	-0.03176
0.10886	-1.05694			0.57269	-0.01645			0.56474	-0.03202
0.10788	-1.04588			0.57071	-0.0164			0.56271	-0.03208
0.10691	-1.03399			0.56875	-0.01653			0.56072	-0.03206
0.1059	-1.02187			0.56673	-0.01666			0.55871	-0.03227
0.10489	-1.00913			0.56472	-0.01699			0.55673	-0.03237
0.10394	-0.99773			0.56272	-0.0167			0.55471	-0.03251
0.10289	-0.98742			0.5607	-0.01698			0.55272	-0.03265
0.10194	-0.97476			0.55871	-0.01705			0.55071	-0.03277
0.10091	-0.96439			0.55672	-0.01709			0.54873	-0.03284
0.09992	-0.95214			0.55472	-0.01721			0.54673	-0.03311
0.09892	-0.94057			0.5527	-0.01732			0.5447	-0.03327
0.09795	-0.92857			0.5507	-0.0173			0.54272	-0.0333
0.09692	-0.91786			0.54872	-0.01747			0.54074	-0.03351
0.09588	-0.90565			0.54675	-0.0173			0.53874	-0.03363
0.09488	-0.89574			0.54472	-0.0177			0.53673	-0.03379
0.09391	-0.88411			0.54269	-0.01785			0.53473	-0.034
0.09293	-0.87271			0.54073	-0.01788			0.5327	-0.03417
0.09185	-0.86199			0.53872	-0.0181			0.53073	-0.03432
0.09088	-0.84973			0.53669	-0.01823			0.52873	-0.03441
0.08988	-0.84026			0.53473	-0.01845			0.52676	-0.03453
0.08889	-0.82941			0.53271	-0.01872			0.52473	-0.03466
0.08789	-0.81776			0.53075	-0.01872			0.52273	-0.03475
0.08688	-0.8087			0.52872	-0.01871			0.52074	-0.03515
0.08588	-0.79706			0.52671	-0.01909			0.5187	-0.03516
0.08492	-0.78795			0.52474	-0.01924			0.51671	-0.03517
0.08388	-0.77761			0.52268	-0.01911			0.51473	-0.03544
0.08289	-0.76719			0.52069	-0.01954			0.51272	-0.03551
0.08188	-0.75819			0.51872	-0.01974			0.51073	-0.03574
0.0809	-0.74832			0.51669	-0.01966			0.50871	-0.03584
0.07992	-0.73844			0.51473	-0.01989			0.50672	-0.036
0.0789	-0.73078			0.51271	-0.01978			0.50473	-0.03609
0.07794	-0.72151			0.51071	-0.0201			0.50275	-0.03617
0.07693	-0.71186			0.50872	-0.02023			0.50074	-0.03635
0.07594	-0.70325			0.5067	-0.0205			0.49874	-0.03648
0.07492	-0.69449			0.50472	-0.02047			0.49674	-0.0366
0.0739	-0.68619			0.5027	-0.02071			0.49476	-0.03684
0.07292	-0.67739			0.50071	-0.02099			0.49271	-0.03682
0.07189	-0.66927			0.49869	-0.02105			0.49073	-0.03701
0.07088	-0.66098			0.49669	-0.02115			0.48874	-0.03712
0.06989	-0.65346			0.49469	-0.02133			0.48674	-0.03733
0.06889	-0.64712			0.4927	-0.02146			0.48472	-0.03724
0.06794	-0.63966			0.49074	-0.02165			0.48274	-0.03743
0.06692	-0.63154			0.48871	-0.02169			0.48076	-0.03769
0.06593	-0.62486			0.48671	-0.02195			0.47874	-0.03758
0.06491	-0.61751			0.48471	-0.02213			0.47671	-0.03761
0.06391	-0.61193			0.48274	-0.02206			0.47473	-0.03792
0.06289	-0.60518			0.48072	-0.02226			0.47274	-0.03801
0.06192	-0.59848			0.47871	-0.02262			0.47075	-0.03802
0.0609	-0.59159			0.47669	-0.02281			0.46876	-0.03827
0.05983	-0.58416			0.47471	-0.02275			0.46675	-0.03825
0.05891	-0.57896			0.47271	-0.02299			0.46475	-0.03838
0.0579	-0.57388			0.4707	-0.02318			0.46276	-0.03847
0.0569	-0.5678			0.46871	-0.02341			0.46075	-0.03862
0.05589	-0.56146			0.46671	-0.02339			0.45874	-0.0387
0.05489	-0.55663			0.46472	-0.02361			0.45675	-0.03896
0.05392	-0.5521			0.46273	-0.02382			0.45471	-0.03893
0.05282	-0.54654			0.46073	-0.02381			0.45272	-0.03902
0.05184	-0.54126			0.4587	-0.02422			0.45075	-0.03928
0.05082	-0.53575			0.45671	-0.02415			0.44877	-0.03939
0.04983	-0.53154			0.45474	-0.02447			0.44676	-0.0395
0.04879	-0.52747			0.45275	-0.02447			0.44477	-0.03973
0.04779	-0.52276			0.45073	-0.02448			0.44275	-0.04004
0.04679	-0.5168			0.44873	-0.02494			0.44076	-0.03999
0.04581	-0.51236			0.44673	-0.02489			0.43873	-0.04023
0.04484	-0.50903			0.44474	-0.02507			0.43673	-0.04043
0.04381	-0.50387			0.44273	-0.02529			0.43473	-0.04059
0.04283	-0.50111			0.44072	-0.02546			0.43273	-0.04079
0.04183	-0.49581			0.4387	-0.02558			0.43074	-0.04109
0.04082	-0.49341			0.43671	-0.02565			0.42872	-0.04125
0.0398	-0.48915			0.4347	-0.02592			0.42675	-0.04138
0.03884	-0.48507			0.43269	-0.02616			0.42476	-0.04163
0.03783	-0.4821			0.43073	-0.0262			0.42275	-0.04187
0.03685	-0.47789			0.4287	-0.02635			0.42076	-0.04197
0.03567	-0.4876			0.42672	-0.02652			0.41875	-0.0423
0.03459	-0.45599			0.42472	-0.02669			0.41675	-0.04281
0.03357	-0.45245			0.42271	-0.0269			0.41476	-0.04287
0.03253	-0.44866			0.4207	-0.02718			0.41276	-0.04306
0.03157	-0.44617			0.41872	-0.02722			0.41074	-0.04327
0.03055	-0.4429			0.41673	-0.02731			0.40879	-0.0436
0.02957	-0.43963			0.41467	-0.02754			0.40677	-0.04376
0.02855	-0.43766			0.41272	-0.02749			0.40476	-0.04418
0.02752	-0.43492			0.41074	-0.02792			0.40276	-0.0445
0.02656	-0.43163			0.40874	-0.02794			0.40074	-0.04472
0.02551	-0.42904			0.40673	-0.02815			0.39876	-0.045
0.02456	-0.4261			0.40475	-0.02825			0.39677	-0.04533
0.02351	-0.42479			0.40273	-0.02828			0.39476	-0.04559
0.02251	-0.42084			0.40072	-0.02839			0.39275	-0.04611
0.02154	-0.4189			0.39871	-0.0284			0.39076	-0.04624
0.02054	-0.41667			0.39673	-0.02866			0.38877	-0.04643
0.01954	-0.41569			0.39471	-0.02851			0.38678	-0.04696
0.01858	-0.41123			0.39276	-0.02864			0.38479	-0.04722
0.01757	-0.4115			0.39074	-0.02866			0.38276	-0.04751
0.01655	-0.40845			0.38874	-0.02883			0.3808	-0.04793
0.0155	-0.40746			0.38674	-0.02865			0.37876	-0.04845
0.01454	-0.40427			0.38474	-0.02872			0.37675	-0.04869
0.01353	-0.40318			0.38274	-0.0288			0.37478	-0.04904
0.01253	-0.40204			0.38071	-0.0288			0.37277	-0.04942
0.01152	-0.3989			0.37873	-0.02871			0.37079	-0.04989
0.01053	-0.39903			0.37675	-0.02863			0.3688	-0.05035
0.00952	-0.39778			0.37474	-0.02853			0.3668	-0.05098
0.00853	-0.39625			0.37275	-0.02867			0.36477	-0.05151
0.00755	-0.39364			0.37075	-0.02864			0.3628	-0.05209
0.00651	-0.39216			0.36875	-0.02844			0.36075	-0.05291
0.00552	-0.39118			0.36675	-0.0284			0.35878	-0.05373
0.00449	-0.39113			0.36475	-0.02843			0.35675	-0.05457
0.00356	-0.38971			0.36275	-0.02831			0.35477	-0.0559
0.00255	-0.38812			0.36072	-0.02832			0.35276	-0.05745
0.00154	-0.38751			0.35872	-0.02821			0.35076	-0.05911
0.00055544	-0.38576			0.35674	-0.02836			0.34876	-0.06128
-0.00042279	-0.38473			0.35475	-0.0283			0.3468	-0.06407
-0.00143	-0.38458			0.35272	-0.02822			0.3448	-0.0674
-0.00241	-0.38215			0.35074	-0.02823			0.34279	-0.07166
-0.00344	-0.38315			0.34873	-0.0282			0.34079	-0.07726
-0.00442	-0.38115			0.34675	-0.02826			0.33875	-0.08398
-0.00542	-0.37985			0.34474	-0.02835			0.33679	-0.09225
-0.00643	-0.38094			0.34275	-0.02854			0.33478	-0.10151
-0.00746	-0.37992			0.34073	-0.02851			0.33277	-0.11023
-0.00844	-0.37924			0.33875	-0.02869			0.33083	-0.11683
-0.00943	-0.37892			0.33676	-0.02871			0.32878	-0.12048
-0.01039	-0.3777			0.33478	-0.02864			0.32678	-0.12084
-0.01143	-0.37783			0.33278	-0.02832			0.3248	-0.11909
-0.01243	-0.37805			0.33076	-0.02796			0.32278	-0.11566
-0.01345	-0.37636			0.32875	-0.0275			0.32077	-0.11141
-0.01443	-0.37628			0.32677	-0.02688			0.31877	-0.10679
-0.01545	-0.37646			0.32476	-0.02647			0.3168	-0.10251
-0.01645	-0.37569			0.32274	-0.02601			0.3148	-0.09863
-0.01746	-0.37595			0.32079	-0.02545			0.31276	-0.09481
-0.01842	-0.37446			0.31877	-0.02513			0.31081	-0.09168
-0.01947	-0.3756			0.31675	-0.02478			0.3088	-0.08896
-0.02046	-0.37426			0.31477	-0.02429			0.30679	-0.08656
-0.02144	-0.37572			0.31278	-0.0237			0.30479	-0.08448
-0.02242	-0.37383			0.3108	-0.02336			0.3028	-0.08263
-0.0235	-0.37506			0.30877	-0.0227			0.30079	-0.08083
-0.02446	-0.37446			0.30678	-0.02237			0.29879	-0.07915
-0.02549	-0.37455			0.30477	-0.022			0.29679	-0.0777
-0.02648	-0.37536			0.30279	-0.02156			0.2948	-0.07624
-0.02747	-0.37498			0.30079	-0.02121			0.29282	-0.07473
-0.02848	-0.37437			0.29877	-0.02079			0.29082	-0.07332
-0.02943	-0.37484			0.29683	-0.02037			0.28881	-0.07206
-0.03042	-0.37452			0.29482	-0.01996			0.28684	-0.0705
-0.03144	-0.37619			0.29281	-0.01941			0.28482	-0.06886
-0.03246	-0.37647			0.29078	-0.01905			0.28283	-0.06726
-0.03344	-0.3753			0.28882	-0.01835			0.28079	-0.06546
-0.03445	-0.37636			0.28681	-0.0181			0.27882	-0.06347
-0.03541	-0.37656			0.28482	-0.01745			0.2768	-0.06149
-0.03641	-0.37611			0.2828	-0.01689			0.27481	-0.05922
-0.03747	-0.37749			0.28081	-0.01651			0.27284	-0.05671
-0.03841	-0.37707			0.27881	-0.01582			0.27079	-0.05413
-0.03941	-0.37626			0.27683	-0.01517			0.26883	-0.0514
-0.04046	-0.37798			0.27483	-0.0148			0.26681	-0.04864
-0.04141	-0.37748			0.27284	-0.01422			0.2648	-0.0461
-0.04243	-0.37732			0.27081	-0.0138			0.26281	-0.04344
-0.04344	-0.37926			0.26884	-0.0133			0.26081	-0.04088
-0.04443	-0.37927			0.26681	-0.01305			0.2588	-0.03861
-0.04547	-0.37894			0.26484	-0.01258			0.2568	-0.03662
-0.04646	-0.37951			0.26283	-0.012			0.25484	-0.03477
-0.04746	-0.3789			0.26083	-0.0116			0.25285	-0.03323
-0.04846	-0.38089			0.25883	-0.01143			0.25085	-0.03202
-0.04945	-0.37954			0.25684	-0.0109			0.24882	-0.03087
-0.05036	-0.38102			0.25484	-0.01077			0.24685	-0.0299
-0.05093	-0.45166			0.25285	-0.01027			0.24483	-0.02902
				0.25085	-0.01015			0.2428	-0.02843
				0.24886	-0.01028			0.24082	-0.02778
				0.24685	-0.00959			0.23883	-0.02723
				0.24485	-0.00937			0.23681	-0.02674
				0.24285	-0.00913			0.23481	-0.02632
				0.24084	-0.00929			0.23287	-0.02597
				0.23883	-0.00926			0.23084	-0.02562
				0.23685	-0.00891			0.22884	-0.02526
				0.23485	-0.00896			0.22683	-0.02494
				0.23287	-0.00896			0.22482	-0.0246
				0.23086	-0.00855			0.22281	-0.02423
				0.22881	-0.00867			0.2208	-0.02412
				0.22684	-0.0084			0.21882	-0.02385
				0.22484	-0.00836			0.21682	-0.02361
				0.22285	-0.00836			0.21484	-0.02341
				0.22087	-0.00826			0.21285	-0.02319
				0.21887	-0.00834			0.21086	-0.02308
				0.21686	-0.00809			0.20886	-0.02289
				0.21487	-0.0084			0.20684	-0.02287
				0.21288	-0.00816			0.20482	-0.02263
				0.21087	-0.00814			0.20285	-0.02243
				0.20887	-0.00825			0.20061	-0.02556
				0.20685	-0.00828			0.19848	-0.02713
				0.20485	-0.00818			0.19648	-0.02698
				0.20284	-0.00802			0.19452	-0.02692
				0.20086	-0.00825			0.1925	-0.02677
				0.19885	-0.00807			0.19051	-0.02667
				0.19688	-0.00819			0.18854	-0.0266
				0.19486	-0.00805			0.1865	-0.02659
				0.19289	-0.00813			0.18452	-0.02641
				0.19086	-0.00812			0.18249	-0.02635
				0.18888	-0.00812			0.18052	-0.02629
				0.18687	-0.00809			0.17852	-0.02622
				0.18486	-0.00806			0.17652	-0.02616
				0.18286	-0.00829			0.17452	-0.02616
				0.1809	-0.00795			0.17253	-0.02603
				0.17889	-0.0079			0.17054	-0.02601
				0.17688	-0.00819			0.16852	-0.02598
				0.17488	-0.0082			0.16653	-0.0259
				0.17289	-0.00814			0.16449	-0.02582
				0.17089	-0.00817			0.16253	-0.0259
				0.16886	-0.00825			0.1605	-0.02576
				0.16686	-0.00825			0.1585	-0.0257
				0.16488	-0.00789			0.15651	-0.02567
				0.16287	-0.00794			0.15457	-0.02568
				0.16089	-0.00794			0.15251	-0.02559
				0.1589	-0.00787			0.15053	-0.02558
				0.15689	-0.00795			0.14852	-0.02557
				0.15489	-0.00747			0.14649	-0.02552
				0.15292	-0.00779			0.14453	-0.02546
				0.15087	-0.00785			0.14252	-0.02545
				0.1489	-0.0079			0.14052	-0.02543
				0.14688	-0.00759			0.13853	-0.02543
				0.14489	-0.00754			0.13655	-0.02542
				0.14291	-0.0078			0.13454	-0.02537
				0.1409	-0.00772			0.13254	-0.02535
				0.13891	-0.00754			0.13056	-0.02532
				0.13688	-0.00756			0.12855	-0.02533
				0.1349	-0.00776			0.12654	-0.02527
				0.13293	-0.00776			0.12455	-0.02532
				0.13092	-0.00769			0.12253	-0.02537
				0.12892	-0.0075			0.12051	-0.02524
				0.1269	-0.00756			0.11855	-0.0253
				0.12492	-0.00723			0.11657	-0.02529
				0.12291	-0.00747			0.11455	-0.0253
				0.1209	-0.00756			0.11255	-0.02527
				0.11894	-0.00795			0.11055	-0.02535
				0.11693	-0.00778			0.10854	-0.0253
				0.11492	-0.00772			0.10657	-0.02528
				0.11289	-0.00783			0.10454	-0.02527
				0.11093	-0.0078			0.10255	-0.02526
				0.10892	-0.00769			0.10056	-0.02526
				0.10691	-0.00802			0.09855	-0.02556
				0.10493	-0.00812			0.09653	-0.02526
				0.10293	-0.00797			0.09451	-0.02525
				0.1009	-0.00743			0.09254	-0.02524
				0.09888	-0.00794			0.09054	-0.02527
				0.09688	-0.00792			0.08851	-0.02521
				0.0949	-0.00802			0.08654	-0.02522
				0.09292	-0.00805			0.08453	-0.02528
				0.0909	-0.00802			0.08251	-0.02519
				0.08887	-0.00825			0.08051	-0.0252
				0.08688	-0.00823			0.07853	-0.02515
				0.08489	-0.00826			0.07653	-0.02517
				0.08286	-0.00813			0.07452	-0.02513
				0.08092	-0.00838			0.07253	-0.02517
				0.0789	-0.00823			0.07055	-0.02509
				0.07691	-0.00837			0.06853	-0.02507
				0.0749	-0.0085			0.06654	-0.02511
				0.07288	-0.00867			0.06454	-0.02508
				0.0709	-0.00838			0.06249	-0.02504
				0.06891	-0.00841			0.06053	-0.02505
				0.06689	-0.00865			0.05852	-0.02514
				0.0649	-0.00856			0.05655	-0.02501
				0.0629	-0.0087			0.05454	-0.02503
				0.06092	-0.00888			0.05252	-0.02501
				0.05892	-0.00895			0.05056	-0.025
				0.05692	-0.00877			0.04853	-0.02497
				0.05493	-0.00892			0.04654	-0.02501
				0.05294	-0.00899			0.04452	-0.02496
				0.05092	-0.00907			0.04253	-0.02498
				0.04889	-0.00923			0.04056	-0.02495
				0.04691	-0.00895			0.03856	-0.02493
				0.04492	-0.00889			0.03655	-0.02492
				0.04289	-0.00939			0.03454	-0.02502
				0.0409	-0.00918			0.03255	-0.02492
				0.03891	-0.00939			0.03056	-0.02491
				0.0369	-0.00927			0.02854	-0.02494
				0.0349	-0.00953			0.02654	-0.02495
				0.03293	-0.00986			0.02455	-0.02491
				0.03092	-0.00956			0.02255	-0.02493
				0.02889	-0.00952			0.02055	-0.02501
				0.02692	-0.00973			0.01859	-0.02498
				0.0249	-0.0096			0.01655	-0.02498
				0.02292	-0.00998			0.01454	-0.02498
				0.02091	-0.01008			0.01255	-0.02501
				0.01893	-0.00994			0.01056	-0.02503
				0.01691	-0.01016			0.00855	-0.0251
				0.01493	-0.01034			0.00653	-0.02509
				0.01291	-0.01021			0.00454	-0.02507
				0.0109	-0.01058			0.00254	-0.02515
				0.00892	-0.01052			0.0005707	-0.02515
				0.00694	-0.0105			-0.00143	-0.02515
				0.0049	-0.01062			-0.00342	-0.02521
				0.00293	-0.01078			-0.00542	-0.02527
				0.00091395	-0.0108			-0.00743	-0.02526
				-0.00107	-0.01084			-0.00942	-0.02531
				-0.00305	-0.01088			-0.01145	-0.02536
				-0.00507	-0.01109			-0.01342	-0.02538
				-0.00707	-0.01121			-0.01544	-0.0254
				-0.00908	-0.01119			-0.01744	-0.0255
				-0.01108	-0.0112			-0.01942	-0.0255
				-0.01308	-0.01169			-0.02141	-0.02555
				-0.01508	-0.01168			-0.02341	-0.02557
				-0.01706	-0.01156			-0.02539	-0.0256
				-0.01906	-0.01171			-0.02743	-0.02564
				-0.02105	-0.01174			-0.02943	-0.02576
				-0.02303	-0.01197			-0.03143	-0.02573
				-0.02506	-0.01207			-0.03344	-0.02574
				-0.02707	-0.01216			-0.03542	-0.02583
				-0.02906	-0.01209			-0.03742	-0.02587
				-0.03106	-0.01213			-0.03942	-0.02589
				-0.03306	-0.01238			-0.04138	-0.02596
				-0.03504	-0.01257			-0.04342	-0.02604
				-0.03702	-0.01273			-0.04542	-0.02605
				-0.03906	-0.01293			-0.04741	-0.02609
				-0.04106	-0.0131			-0.04939	-0.02613
				-0.04306	-0.01307			-0.05143	-0.02617
				-0.04504	-0.0132			-0.05341	-0.02622
				-0.04708	-0.0132			-0.05542	-0.0263
				-0.04906	-0.01351			-0.05743	-0.0263
				-0.05106	-0.01367			-0.05943	-0.02634
				-0.05303	-0.01359			-0.0614	-0.02642
				-0.05506	-0.01379			-0.06339	-0.02644
				-0.05705	-0.01401			-0.0654	-0.02648
				-0.05904	-0.01415			-0.06738	-0.02656
				-0.06106	-0.01418			-0.0694	-0.02665
				-0.06304	-0.01427			-0.07145	-0.0266
				-0.06506	-0.01457			-0.0734	-0.02665
				-0.06708	-0.0148			-0.07542	-0.0267
				-0.0691	-0.01478			-0.0774	-0.02676
				-0.07106	-0.01477			-0.07939	-0.02678
				-0.07307	-0.01515			-0.08052	-0.02684
				-0.07506	-0.01513			-0.0806	-0.02701
				-0.07631	-0.01537
				-0.07662	-0.01056

## Sheet: Fig. 3b
XRD
2θ / degree	Intensity / a.u. (Cu)	Intensity / a.u. (Ag)	Intensity / a.u.(CuAg before electrolysis)	Intensity / a.u. (CuAg after electrolysis)	Cu PDF		Ag PDF
30	4.09868	3.05458	2.22161	1.33837	43.64	1	38.116	1
30.01	4.07675	3.03314	2.18543	1.33064	50.8	0.325	44.227	0.31818
30.02	4.10746	3.05263	2.19749	1.32871	74.42	0	64.426	0.14773
30.03	4.09211	3.02729	2.17739	1.33017			77.472	0.15909
30.04	4.10526	3.05458	2.16533	1.33005			81.536	0
30.05	4.14254	3.04678	2.21357	1.33595
30.06	4.10307	3.05458	2.18141	1.33219
30.07	4.11184	3.05848	2.18543	1.31978
30.08	4.12281	3.04483	2.18945	1.31335
30.09	4.10746	3.04678	2.23367	1.31365
30.1	4.08114	3.04873	2.21759	1.29925
30.11	4.08991	3.03899	2.20151	1.30143
30.12	4.09649	3.05653	2.20553	1.32259
30.13	4.08553	3.03314	2.17739	1.32509
30.14	4.09868	3.04873	2.19749	1.32363
30.15	4.10965	3.05458	2.16533	1.3244
30.16	4.08553	3.04288	2.18141	1.31627
30.17	4.11623	3.04288	2.16131	1.31114
30.18	4.07018	3.04873	2.22161	1.31874
30.19	4.10088	3.05068	2.19347	1.31438
30.2	4.08333	3.04094	2.19749	1.31932
30.21	4.11623	3.04483	2.22161	1.30826
30.22	4.08553	3.06628	2.20151	1.30862
30.23	4.08772	3.03314	2.17739	1.30893
30.24	4.08991	3.05263	2.19347	1.31189
30.25	4.11184	3.04483	2.16935	1.32335
30.26	4.10307	3.06433	2.17739	1.34031
30.27	4.11184	3.03704	2.16935	1.33307
30.28	4.08114	3.04094	2.20553	1.34571
30.29	4.07237	3.05068	2.18945	1.33896
30.3	4.07675	3.03119	2.23769	1.34489
30.31	4.11842	3.03509	2.15729	1.34717
30.32	4.07895	3.02924	2.18945	1.35861
30.33	4.07237	3.04483	2.21357	1.3534
30.34	4.10307	3.03509	2.16935	1.34994
30.35	4.08991	3.01559	2.17337	1.32423
30.36	4.08333	3.04678	2.17739	1.33588
30.37	4.12939	3.05068	2.18543	1.33294
30.38	4.08772	3.04873	2.18543	1.32277
30.39	4.08991	3.04873	2.20151	1.29744
30.4	4.11404	3.03119	2.20151	1.30342
30.41	4.10965	3.03119	2.22563	1.29695
30.42	4.08553	3.06823	2.20553	1.30044
30.43	4.10965	3.03509	2.21759	1.31199
30.44	4.12061	3.02339	2.18543	1.31242
30.45	4.12719	3.06823	2.22965	1.31547
30.46	4.11842	3.06043	2.18543	1.34012
30.47	4.10088	3.03899	2.20553	1.33367
30.48	4.08553	3.04678	2.16935	1.33249
30.49	4.07456	3.02339	2.20553	1.34218
30.5	4.10307	3.05068	2.17739	1.36064
30.51	4.07018	3.05068	2.16935	1.35532
30.52	4.08772	3.05458	2.19347	1.34503
30.53	4.0614	3.06628	2.17739	1.32797
30.54	4.09649	3.05848	2.20955	1.34268
30.55	4.14035	3.04678	2.18141	1.33795
30.56	4.10307	3.03899	2.25779	1.33153
30.57	4.08333	3.04678	2.21357	1.32955
30.58	4.12061	3.05068	2.18141	1.31871
30.59	4.10088	3.03704	2.16533	1.34542
30.6	4.10088	3.04873	2.20553	1.34
30.61	4.08772	3.03509	2.24171	1.31859
30.62	4.12281	3.03314	2.15729	1.29713
30.63	4.10965	3.03314	2.16131	1.30414
30.64	4.0614	3.03704	2.18945	1.30086
30.65	4.07895	3.04678	2.16533	1.28677
30.66	4.07895	3.03704	2.17739	1.28817
30.67	4.0943	3.04094	2.21357	1.28165
30.68	4.09868	3.05068	2.20553	1.29401
30.69	4.11623	3.04288	2.17337	1.2892
30.7	4.08991	3.04873	2.15327	1.28673
30.71	4.10088	3.05458	2.20553	1.29161
30.72	4.10746	3.06433	2.16131	1.30827
30.73	4.09649	3.05458	2.19347	1.32023
30.74	4.11184	3.03119	2.13719	1.30022
30.75	4.10088	3.03314	2.23367	1.29231
30.76	4.09868	3.04094	2.20955	1.27619
30.77	4.09868	3.04873	2.21357	1.28042
30.78	4.09211	3.05458	2.17739	1.29639
30.79	4.07018	3.02339	2.18945	1.28407
30.8	4.0943	3.04288	2.16533	1.31208
30.81	4.07675	3.02729	2.14925	1.32138
30.82	4.08553	3.04483	2.16533	1.33118
30.83	4.08553	3.05458	2.15729	1.34114
30.84	4.09211	3.03314	2.21357	1.3449
30.85	4.08772	3.05848	2.15327	1.34513
30.86	4.10307	3.04678	2.18945	1.35244
30.87	4.10088	3.03899	2.19347	1.35726
30.88	4.09649	3.03899	2.21759	1.35237
30.89	4.10526	3.03314	2.19347	1.33677
30.9	4.05921	3.03899	2.21357	1.30908
30.91	4.11842	3.05653	2.21357	1.31986
30.92	4.07237	3.04288	2.21759	1.32906
30.93	4.09649	3.04678	2.18945	1.31497
30.94	4.09211	3.03119	2.17739	1.32347
30.95	4.07675	3.07018	2.18543	1.33278
30.96	4.11623	3.03899	2.15327	1.32444
30.97	4.08114	3.03509	2.18945	1.32024
30.98	4.0636	3.03704	2.17739	1.3113
30.99	4.10088	3.03509	2.16935	1.29775
31	4.09868	3.04288	2.18543	1.30637
31.01	4.10746	3.03314	2.15729	1.30432
31.02	4.10965	3.04873	2.19347	1.29278
31.03	4.12061	3.04873	2.16533	1.27911
31.04	4.10965	3.04678	2.18543	1.28089
31.05	4.0943	3.04483	2.17739	1.29636
31.06	4.11404	3.04483	2.14121	1.29558
31.07	4.10088	3.04094	2.18945	1.31335
31.08	4.10088	3.07602	2.18543	1.31428
31.09	4.09211	3.04094	2.22161	1.32813
31.1	4.0943	3.04094	2.19749	1.31403
31.11	4.08991	3.02729	2.18141	1.30973
31.12	4.07456	3.04288	2.20955	1.3122
31.13	4.08553	3.04873	2.19749	1.30636
31.14	4.08553	3.06238	2.19749	1.31984
31.15	4.10088	3.03119	2.17739	1.32166
31.16	4.08114	3.04483	2.18543	1.32148
31.17	4.08114	3.05263	2.16533	1.33811
31.18	4.07456	3.04678	2.21357	1.35208
31.19	4.09211	3.04094	2.20151	1.36331
31.2	4.07895	3.04483	2.19749	1.37598
31.21	4.11623	3.03314	2.19749	1.38875
31.22	4.08114	3.04288	2.15729	1.35814
31.23	4.11184	3.03704	2.19749	1.34836
31.24	4.09649	3.04873	2.16935	1.33404
31.25	4.08772	3.04094	2.18945	1.32906
31.26	4.09211	3.02534	2.18945	1.32424
31.27	4.08333	3.03899	2.18945	1.32806
31.28	4.12061	3.04094	2.21759	1.33092
31.29	4.07675	3.04288	2.16533	1.33552
31.3	4.06579	3.03704	2.20151	1.33648
31.31	4.08991	3.02729	2.16935	1.33458
31.32	4.09868	3.04094	2.15327	1.33563
31.33	4.09211	3.05458	2.15327	1.33706
31.34	4.09649	3.03704	2.20955	1.33721
31.35	4.06579	3.03314	2.19347	1.31774
31.36	4.08991	3.07992	2.22161	1.29328
31.37	4.10746	3.03314	2.19347	1.29704
31.38	4.0943	3.03509	2.20151	1.29714
31.39	4.10088	3.03899	2.20553	1.29656
31.4	4.08991	3.04288	2.20955	1.2874
31.41	4.11184	3.04678	2.19749	1.29374
31.42	4.10526	3.05068	2.16533	1.30715
31.43	4.07237	3.04288	2.17739	1.31319
31.44	4.10526	3.04678	2.14523	1.32348
31.45	4.10526	3.04873	2.16131	1.33021
31.46	4.12939	3.03119	2.17739	1.3411
31.47	4.09868	3.05263	2.17337	1.34381
31.48	4.11842	3.03509	2.18945	1.36198
31.49	4.08333	3.05263	2.18945	1.35023
31.5	4.09868	3.04873	2.14925	1.34204
31.51	4.08333	3.03314	2.16935	1.33914
31.52	4.07895	3.04094	2.18945	1.32591
31.53	4.08772	3.04483	2.16131	1.31693
31.54	4.11184	3.03899	2.17739	1.3137
31.55	4.10746	3.04094	2.18141	1.31848
31.56	4.10746	3.03314	2.15729	1.32287
31.57	4.09649	3.03899	2.18945	1.32151
31.58	4.08114	3.04094	2.19347	1.3304
31.59	4.10746	3.03899	2.20553	1.33323
31.6	4.08333	3.02729	2.18141	1.31404
31.61	4.08772	3.04873	2.18543	1.32221
31.62	4.09211	3.06433	2.17337	1.32102
31.63	4.05702	3.03899	2.18543	1.31253
31.64	4.07237	3.03899	2.18543	1.29843
31.65	4.0943	3.03704	2.24171	1.30627
31.66	4.06579	3.02339	2.19347	1.30771
31.67	4.05263	3.04873	2.17337	1.29579
31.68	4.09649	3.06238	2.18141	1.29125
31.69	4.07456	3.03314	2.16533	1.28458
31.7	4.11404	3.05068	2.18543	1.29775
31.71	4.07237	3.04094	2.16533	1.30445
31.72	4.08991	3.04678	2.16533	1.30187
31.73	4.11404	3.02924	2.16533	1.2897
31.74	4.07675	3.03314	2.16131	1.28458
31.75	4.08333	3.03314	2.14523	1.29843
31.76	4.10088	3.04873	2.15729	1.30703
31.77	4.04825	3.04483	2.15729	1.30819
31.78	4.0943	3.03704	2.18141	1.32056
31.79	4.08114	3.04094	2.16935	1.34184
31.8	4.09211	3.05848	2.18543	1.34153
31.81	4.08553	3.04288	2.14925	1.31578
31.82	4.10526	3.05458	2.16935	1.32978
31.83	4.07018	3.04288	2.15729	1.33829
31.84	4.09649	3.04288	2.17739	1.34258
31.85	4.08114	3.04288	2.17739	1.33318
31.86	4.07456	3.04094	2.17739	1.31399
31.87	4.09649	3.04873	2.16131	1.30906
31.88	4.07237	3.04288	2.19347	1.29824
31.89	4.08553	3.04288	2.16131	1.29117
31.9	4.11842	3.03899	2.17337	1.29055
31.91	4.11404	3.02534	2.19347	1.27671
31.92	4.08114	3.03509	2.18141	1.28173
31.93	4.12719	3.05068	2.16131	1.28289
31.94	4.08772	3.03704	2.20553	1.28176
31.95	4.09649	3.05458	2.20955	1.26912
31.96	4.07237	3.04288	2.17337	1.28442
31.97	4.08772	3.04483	2.21357	1.28597
31.98	4.07895	3.02729	2.19749	1.28894
31.99	4.07237	3.01754	2.19749	1.29645
32	4.10088	3.03899	2.20151	1.28542
32.01	4.07675	3.01754	2.17337	1.29359
32.02	4.10526	3.04678	2.20553	1.27691
32.03	4.06798	3.03509	2.13317	1.29381
32.04	4.0943	3.04288	2.13719	1.30061
32.05	4.08772	3.05263	2.17739	1.29567
32.06	4.08333	3.02339	2.18543	1.28272
32.07	4.07675	3.03314	2.18141	1.28973
32.08	4.10088	3.05263	2.19347	1.29016
32.09	4.10088	3.03119	2.21357	1.28291
32.1	4.09649	3.03314	2.16935	1.29328
32.11	4.07895	3.04873	2.17739	1.29494
32.12	4.07895	3.03509	2.18543	1.30826
32.13	4.07018	3.02729	2.19749	1.30238
32.14	4.10307	3.02339	2.22161	1.29995
32.15	4.09868	3.05653	2.20553	1.3013
32.16	4.07675	3.03314	2.18141	1.31264
32.17	4.08991	3.03509	2.15327	1.33195
32.18	4.07456	3.03314	2.17337	1.31966
32.19	4.08333	3.03704	2.19347	1.30852
32.2	4.0943	3.04483	2.19347	1.28592
32.21	4.07456	3.04678	2.15327	1.29251
32.22	4.06798	3.03899	2.17739	1.28622
32.23	4.10088	3.02534	2.16131	1.27161
32.24	4.08991	3.03899	2.16533	1.25241
32.25	4.08772	3.03119	2.14121	1.25441
32.26	4.09868	3.05848	2.16935	1.25692
32.27	4.06798	3.03704	2.16935	1.26578
32.28	4.05482	3.03704	2.17337	1.2869
32.29	4.07018	3.03704	2.17739	1.31142
32.3	4.09211	3.04094	2.16935	1.32549
32.31	4.08114	3.03704	2.20151	1.33527
32.32	4.10526	3.03704	2.20955	1.31869
32.33	4.07018	3.03119	2.14925	1.33699
32.34	4.11623	3.03899	2.18945	1.32613
32.35	4.07018	3.03704	2.18141	1.33554
32.36	4.11842	3.04094	2.15327	1.30776
32.37	4.10088	3.03314	2.16533	1.28103
32.38	4.07675	3.06043	2.18141	1.27198
32.39	4.08772	3.02144	2.17337	1.26759
32.4	4.07018	3.02924	2.18543	1.26752
32.41	4.09868	3.03119	2.17337	1.27253
32.42	4.09649	3.04094	2.22563	1.27198
32.43	4.09649	3.03899	2.20151	1.28759
32.44	4.06798	3.06238	2.19749	1.27777
32.45	4.05482	3.05068	2.15729	1.28807
32.46	4.08553	3.03119	2.16935	1.28574
32.47	4.0943	3.04873	2.17739	1.32132
32.48	4.08772	3.03899	2.19347	1.30649
32.49	4.0636	3.03314	2.18945	1.29028
32.5	4.0614	3.05653	2.20151	1.2657
32.51	4.08772	3.04873	2.12111	1.25939
32.52	4.08553	3.05458	2.17337	1.26509
32.53	4.06798	3.04483	2.16935	1.25323
32.54	4.07018	3.04288	2.18945	1.26386
32.55	4.07675	3.04288	2.18141	1.27411
32.56	4.07018	3.03509	2.21759	1.28173
32.57	4.09649	3.03509	2.18141	1.30399
32.58	4.10965	3.02924	2.23367	1.30645
32.59	4.09868	3.04483	2.14925	1.31626
32.6	4.12939	3.03704	2.17739	1.33722
32.61	4.08333	3.03119	2.18945	1.35553
32.62	4.0636	3.04873	2.19749	1.33382
32.63	4.08772	3.03119	2.17739	1.31106
32.64	4.05921	3.04678	2.17739	1.30088
32.65	4.07675	3.04094	2.22161	1.2882
32.66	4.07018	3.03899	2.22161	1.28162
32.67	4.11623	3.02924	2.17337	1.26215
32.68	4.08991	3.04483	2.18945	1.2708
32.69	4.0636	3.02924	2.17739	1.27279
32.7	4.06579	3.04678	2.15327	1.26872
32.71	4.07456	3.03704	2.18945	1.27191
32.72	4.125	3.03704	2.14925	1.26799
32.73	4.08772	3.04094	2.18945	1.27506
32.74	4.07895	3.03899	2.16935	1.29101
32.75	4.08333	3.04483	2.17739	1.29537
32.76	4.08991	3.04678	2.17337	1.30387
32.77	4.07456	3.03509	2.13719	1.30274
32.78	4.07895	3.04094	2.15729	1.3038
32.79	4.07895	3.03314	2.17337	1.30887
32.8	4.07895	3.04483	2.20151	1.31599
32.81	4.0614	3.03509	2.17739	1.30908
32.82	4.06579	3.02729	2.18543	1.31484
32.83	4.07456	3.03509	2.12111	1.30409
32.84	4.08553	3.03704	2.19749	1.29423
32.85	4.09649	3.03119	2.19749	1.29044
32.86	4.06579	3.02729	2.20151	1.27575
32.87	4.07018	3.02534	2.16131	1.27488
32.88	4.06579	3.02534	2.19347	1.25966
32.89	4.10307	3.02729	2.16935	1.26483
32.9	4.09211	3.03119	2.17739	1.26832
32.91	4.11404	3.04094	2.19347	1.25988
32.92	4.08333	3.02924	2.14925	1.27159
32.93	4.07895	3.04483	2.18945	1.29682
32.94	4.05482	3.05458	2.14523	1.29612
32.95	4.05921	3.03119	2.13317	1.29778
32.96	4.10965	3.02729	2.18141	1.28175
32.97	4.08553	3.02339	2.18543	1.26279
32.98	4.07895	3.03119	2.14523	1.25926
32.99	4.08991	3.04094	2.14121	1.2686
33	4.07237	3.03899	2.17739	1.26864
33.01	4.10526	3.03509	2.17739	1.25728
33.02	4.07237	3.04094	2.17337	1.25424
33.03	4.0943	3.03899	2.19347	1.26096
33.04	4.12719	3.03704	2.16131	1.26574
33.05	4.09868	3.04288	2.18141	1.29171
33.06	4.08553	3.03509	2.15327	1.31992
33.07	4.08333	3.03899	2.18141	1.33037
33.08	4.08114	3.03899	2.15729	1.33388
33.09	4.0636	3.03119	2.16935	1.32346
33.1	4.06798	3.04678	2.18141	1.31027
33.11	4.05921	3.03314	2.17739	1.30591
33.12	4.05263	3.05458	2.17337	1.32217
33.13	4.06579	3.03704	2.18945	1.31789
33.14	4.07675	3.03509	2.17337	1.29594
33.15	4.08553	3.03704	2.18945	1.27344
33.16	4.07456	3.03119	2.17337	1.27297
33.17	4.07895	3.03119	2.22563	1.26004
33.18	4.08333	3.02924	2.21759	1.25002
33.19	4.06579	3.04483	2.21357	1.24035
33.2	4.0636	3.02144	2.20955	1.23817
33.21	4.07018	3.03119	2.16533	1.24873
33.22	4.10088	3.04483	2.19749	1.24817
33.23	4.09868	3.04678	2.17337	1.23863
33.24	4.07675	3.01559	2.17337	1.25451
33.25	4.07675	3.03314	2.21357	1.26872
33.26	4.08553	3.02144	2.16533	1.26831
33.27	4.09211	3.02534	2.16131	1.26791
33.28	4.07895	3.03509	2.17337	1.26659
33.29	4.06798	3.04483	2.16131	1.28314
33.3	4.07018	3.04094	2.18945	1.28285
33.31	4.0636	3.04873	2.19749	1.27942
33.32	4.10965	3.03314	2.15729	1.27488
33.33	4.07675	3.03899	2.18141	1.28183
33.34	4.06579	3.03899	2.18543	1.29105
33.35	4.09211	3.03314	2.21357	1.3016
33.36	4.07456	3.03509	2.19749	1.30306
33.37	4.04825	3.03899	2.16533	1.30105
33.38	4.07018	3.06043	2.20553	1.31481
33.39	4.07237	3.03899	2.17337	1.30592
33.4	4.05482	3.03314	2.18543	1.29225
33.41	4.0943	3.05263	2.16533	1.29645
33.42	4.10088	3.03704	2.17337	1.30636
33.43	4.07456	3.03704	2.14121	1.29995
33.44	4.07237	3.04873	2.16533	1.2997
33.45	4.0614	3.02144	2.16533	1.29864
33.46	4.07456	3.05068	2.16935	1.2983
33.47	4.05482	3.02924	2.17337	1.28992
33.48	4.09649	3.03704	2.14523	1.27949
33.49	4.06579	3.03509	2.14925	1.282
33.5	4.0614	3.02339	2.16131	1.28723
33.51	4.08333	3.03509	2.19347	1.28592
33.52	4.06798	3.02924	2.16131	1.30047
33.53	4.08114	3.02339	2.14523	1.2758
33.54	4.08114	3.03119	2.19347	1.28229
33.55	4.07018	3.02729	2.21759	1.28965
33.56	4.0636	3.06628	2.15327	1.315
33.57	4.0636	3.04094	2.14523	1.32695
33.58	4.07456	3.03704	2.17739	1.3422
33.59	4.08333	3.02534	2.17337	1.33253
33.6	4.09649	3.03704	2.14925	1.32613
33.61	4.09649	3.05263	2.15729	1.31639
33.62	4.08553	3.05068	2.16533	1.31338
33.63	4.05482	3.03509	2.16131	1.30722
33.64	4.0636	3.03899	2.16131	1.30983
33.65	4.09211	3.04873	2.16131	1.29975
33.66	4.07018	3.04094	2.15327	1.2731
33.67	4.07237	3.03704	2.16131	1.25655
33.68	4.10746	3.05848	2.17739	1.26609
33.69	4.06798	3.04288	2.19347	1.27833
33.7	4.05482	3.04483	2.19749	1.28549
33.71	4.08333	3.03704	2.15729	1.29031
33.72	4.08772	3.03314	2.16533	1.28139
33.73	4.07456	3.03509	2.16935	1.28669
33.74	4.08114	3.03899	2.17337	1.28688
33.75	4.06579	3.03509	2.17739	1.2758
33.76	4.10746	3.01949	2.18945	1.28125
33.77	4.07895	3.03119	2.20553	1.28926
33.78	4.06798	3.02924	2.17739	1.29726
33.79	4.08991	3.02924	2.19347	1.30182
33.8	4.07675	3.03899	2.17739	1.30071
33.81	4.08333	3.02729	2.16935	1.31458
33.82	4.08772	3.04094	2.18141	1.32913
33.83	4.0636	3.04094	2.12513	1.32498
33.84	4.06579	3.04483	2.16533	1.30013
33.85	4.08553	3.04873	2.18543	1.30103
33.86	4.07895	3.02924	2.17337	1.2862
33.87	4.07237	3.03509	2.14925	1.28561
33.88	4.09868	3.02534	2.17739	1.26506
33.89	4.08772	3.03314	2.16131	1.24618
33.9	4.08333	3.03314	2.16131	1.24478
33.91	4.09868	3.02924	2.19347	1.24476
33.92	4.08114	3.05458	2.13317	1.2505
33.93	4.07018	3.02924	2.17739	1.24981
33.94	4.08553	3.03509	2.16131	1.23791
33.95	4.05263	3.02924	2.17739	1.23254
33.96	4.07895	3.04288	2.15327	1.24848
33.97	4.07456	3.01754	2.15729	1.2471
33.98	4.0614	3.02534	2.15729	1.24241
33.99	4.06579	3.03704	2.16131	1.24603
34	4.09649	3.01949	2.20553	1.24911
34.01	4.06798	3.02534	2.14523	1.26717
34.02	4.05044	3.03704	2.19347	1.28447
34.03	4.0636	3.03119	2.17337	1.30296
34.04	4.10746	3.03119	2.19347	1.3096
34.05	4.09211	3.03704	2.16533	1.30334
34.06	4.07237	3.03704	2.20955	1.30418
34.07	4.08553	3.03314	2.14523	1.29447
34.08	4.07675	3.03314	2.13317	1.28414
34.09	4.08772	3.03119	2.16533	1.28246
34.1	4.07237	3.04288	2.19749	1.27673
34.11	4.08333	3.04483	2.17739	1.26305
34.12	4.07456	3.05068	2.15729	1.24486
34.13	4.07237	3.05848	2.17337	1.24906
34.14	4.07675	3.02924	2.20151	1.2578
34.15	4.0614	3.04678	2.17739	1.26492
34.16	4.07895	3.03704	2.21357	1.27411
34.17	4.05263	3.04483	2.17739	1.2857
34.18	4.0614	3.04678	2.14925	1.2813
34.19	4.07456	3.04678	2.19347	1.28301
34.2	4.06798	3.04678	2.19749	1.27336
34.21	4.07237	3.05068	2.16935	1.27438
34.22	4.06798	3.05068	2.13719	1.27345
34.23	4.06798	3.03704	2.14925	1.2764
34.24	4.11842	3.03509	2.18141	1.26358
34.25	4.07675	3.04288	2.18945	1.265
34.26	4.0636	3.02924	2.18141	1.27332
34.27	4.05263	3.02924	2.18945	1.2867
34.28	4.0943	3.04094	2.12915	1.28994
34.29	4.07456	3.04483	2.15327	1.29813
34.3	4.07895	3.04288	2.16935	1.29265
34.31	4.08114	3.02729	2.18141	1.3016
34.32	4.04167	3.05068	2.14925	1.30965
34.33	4.0636	3.03899	2.16131	1.31617
34.34	4.07237	3.03119	2.15729	1.2877
34.35	4.07675	3.02729	2.17739	1.29427
34.36	4.0636	3.03704	2.14925	1.29486
34.37	4.08991	3.04873	2.16533	1.28554
34.38	4.08333	3.03119	2.18945	1.26694
34.39	4.05702	3.03509	2.16533	1.25788
34.4	4.07237	3.03899	2.16935	1.25424
34.41	4.05921	3.04094	2.16935	1.23371
34.42	4.0943	3.02534	2.17337	1.21582
34.43	4.0614	3.03509	2.18543	1.22079
34.44	4.07895	3.04094	2.14925	1.21852
34.45	4.08772	3.04483	2.17337	1.23447
34.46	4.06579	3.03119	2.17739	1.23658
34.47	4.05702	3.02924	2.17337	1.23101
34.48	4.08333	3.02144	2.16131	1.21905
34.49	4.05482	3.02534	2.17337	1.21167
34.5	4.06798	3.03899	2.20151	1.21786
34.51	4.08114	3.04094	2.18543	1.20455
34.52	4.07237	3.01559	2.16131	1.20713
34.53	4.06579	3.02144	2.16131	1.2267
34.54	4.0943	3.03119	2.14121	1.23146
34.55	4.0614	3.02924	2.14925	1.23416
34.56	4.06579	3.02534	2.15327	1.2424
34.57	4.07456	3.03509	2.18141	1.27044
34.58	4.06798	3.04483	2.16935	1.28608
34.59	4.06579	3.02534	2.17337	1.29
34.6	4.07237	3.03704	2.16131	1.29235
34.61	4.09211	3.04483	2.17739	1.28493
34.62	4.07018	3.03899	2.15327	1.28215
34.63	4.07675	3.0117	2.13317	1.26181
34.64	4.07018	3.02144	2.16533	1.26686
34.65	4.0614	3.03119	2.17739	1.26975
34.66	4.06798	3.03119	2.16935	1.27498
34.67	4.0614	3.03899	2.17739	1.2892
34.68	4.08553	3.03509	2.12915	1.28118
34.69	4.0614	3.02534	2.19749	1.28306
34.7	4.05044	3.02144	2.14925	1.27787
34.71	4.07895	3.02924	2.15327	1.28962
34.72	4.06579	3.03119	2.18945	1.29402
34.73	4.07018	3.02339	2.19347	1.29872
34.74	4.08114	3.01949	2.14925	1.30567
34.75	4.07895	3.03899	2.15327	1.28849
34.76	4.05263	3.02534	2.15327	1.26798
34.77	4.08772	3.02534	2.15729	1.24913
34.78	4.08991	3.02339	2.16935	1.24405
34.79	4.09211	3.04094	2.16935	1.24796
34.8	4.07018	3.03704	2.16935	1.23262
34.81	4.05263	3.03899	2.13719	1.23232
34.82	4.06579	3.02534	2.15729	1.23055
34.83	4.04605	3.04288	2.20151	1.2375
34.84	4.07018	3.03899	2.17337	1.25562
34.85	4.0943	3.03899	2.17337	1.27683
34.86	4.05702	3.02534	2.18141	1.28176
34.87	4.06798	3.02924	2.18141	1.28707
34.88	4.10965	3.02339	2.19347	1.27834
34.89	4.06579	3.03509	2.17337	1.261
34.9	4.06579	3.03509	2.16935	1.24534
34.91	4.07237	3.03704	2.17337	1.24755
34.92	4.07675	3.04094	2.15729	1.24311
34.93	4.08333	3.02339	2.17739	1.23736
34.94	4.0636	3.02924	2.15729	1.21252
34.95	4.08114	3.03704	2.16131	1.21014
34.96	4.06798	3.03704	2.12513	1.20555
34.97	4.07675	3.02144	2.15729	1.21152
34.98	4.08114	3.03314	2.16131	1.23681
34.99	4.05263	3.03314	2.17337	1.24463
35	4.07675	3.02729	2.13317	1.25487
35.01	4.08333	3.03119	2.16131	1.26496
35.02	4.0943	3.02534	2.15327	1.26945
35.03	4.06798	3.02924	2.13719	1.28338
35.04	4.08333	3.02924	2.13317	1.29671
35.05	4.07018	3.03314	2.16131	1.30059
35.06	4.08772	3.04483	2.20553	1.30022
35.07	4.07675	3.03899	2.14925	1.27399
35.08	4.08772	3.03119	2.15327	1.25804
35.09	4.07018	3.03119	2.14121	1.25168
35.1	4.10307	3.02729	2.19347	1.22323
35.11	4.07237	3.04094	2.16935	1.21701
35.12	4.0636	3.0117	2.16131	1.21629
35.13	4.0614	3.03314	2.16131	1.21563
35.14	4.07456	3.01949	2.12915	1.21537
35.15	4.06798	3.04094	2.16533	1.21778
35.16	4.07018	3.03314	2.17337	1.21998
35.17	4.06579	3.03314	2.14925	1.22406
35.18	4.06579	3.02924	2.16533	1.23506
35.19	4.04605	3.02729	2.18543	1.23335
35.2	4.05921	3.04288	2.20151	1.24987
35.21	4.0636	3.04288	2.20955	1.2495
35.22	4.06579	3.02924	2.14121	1.26641
35.23	4.0614	3.03704	2.16131	1.26366
35.24	4.09868	3.03899	2.15327	1.26216
35.25	4.06579	3.03704	2.16935	1.25524
35.26	4.08114	3.03704	2.16131	1.26514
35.27	4.0636	3.03119	2.14121	1.26986
35.28	4.09211	3.02924	2.17739	1.26675
35.29	4.05482	3.02534	2.14925	1.26421
35.3	4.04386	3.04483	2.16131	1.25646
35.31	4.0636	3.03314	2.17337	1.24279
35.32	4.06579	3.03119	2.19347	1.24097
35.33	4.0614	3.03704	2.13719	1.2179
35.34	4.07895	3.02729	2.16533	1.21953
35.35	4.05482	3.02729	2.21759	1.21671
35.36	4.07456	3.02534	2.15729	1.20966
35.37	4.05482	3.04288	2.16131	1.21664
35.38	4.08114	3.03509	2.12915	1.22795
35.39	4.05482	3.02924	2.14121	1.21983
35.4	4.07895	3.02924	2.16533	1.22934
35.41	4.07456	3.0117	2.16131	1.22846
35.42	4.07018	3.03314	2.13719	1.23081
35.43	4.05921	3.04288	2.15327	1.22427
35.44	4.07895	3.03119	2.16533	1.21886
35.45	4.06579	3.02339	2.18141	1.20161
35.46	4.05482	3.03119	2.14925	1.21128
35.47	4.05263	3.03704	2.18141	1.19619
35.48	4.05482	3.02924	2.17739	1.21353
35.49	4.09649	3.02339	2.18141	1.22635
35.5	4.0614	3.04288	2.18945	1.22915
35.51	4.06798	3.03704	2.16131	1.26404
35.52	4.08991	3.02534	2.17739	1.27157
35.53	4.0636	3.03704	2.19749	1.28747
35.54	4.07456	3.03899	2.14523	1.30059
35.55	4.05921	3.03119	2.16533	1.30727
35.56	4.07456	3.02924	2.16131	1.30896
35.57	4.08114	3.02534	2.18141	1.31029
35.58	4.05263	3.03314	2.16533	1.30202
35.59	4.09868	3.03119	2.20553	1.28843
35.6	4.07456	3.02924	2.14523	1.28634
35.61	4.04386	3.03314	2.16131	1.25754
35.62	4.08114	3.02729	2.16131	1.25597
35.63	4.0614	3.03509	2.18945	1.24203
35.64	4.0943	3.01365	2.14925	1.22349
35.65	4.07456	3.02729	2.15729	1.24144
35.66	4.06579	3.02729	2.20151	1.24931
35.67	4.05702	3.02729	2.17337	1.27124
35.68	4.05921	3.03119	2.16131	1.27538
35.69	4.08991	3.01754	2.16533	1.27726
35.7	4.07895	3.03119	2.17337	1.29431
35.71	4.06579	3.03314	2.18543	1.28709
35.72	4.06798	3.04094	2.16131	1.29312
35.73	4.05263	3.04288	2.12915	1.28368
35.74	4.08333	3.01559	2.15327	1.26659
35.75	4.05921	3.02729	2.16131	1.25885
35.76	4.05044	3.03899	2.14925	1.25265
35.77	4.08991	3.01754	2.16131	1.23642
35.78	4.07456	3.03314	2.14523	1.23208
35.79	4.07456	3.03314	2.16131	1.24376
35.8	4.07018	3.03119	2.16935	1.25076
35.81	4.05702	3.01949	2.16533	1.23069
35.82	4.05263	3.03119	2.13719	1.21786
35.83	4.09649	3.02534	2.14523	1.21475
35.84	4.08991	3.02924	2.1603	1.21505
35.85	4.07675	3.04288	2.15025	1.21355
35.86	4.10746	3.03704	2.17035	1.22761
35.87	4.04605	3.02729	2.17035	1.22167
35.88	4.06579	3.05068	2.17035	1.23509
35.89	4.07237	3.02144	2.19045	1.24957
35.9	4.09211	3.01365	2.17538	1.26054
35.91	4.0636	3.02924	2.19045	1.2561
35.92	4.07675	3.02534	2.15528	1.26071
35.93	4.07237	3.04094	2.13518	1.26043
35.94	4.0614	3.02144	2.18543	1.24313
35.95	4.09649	3.03314	2.16533	1.23197
35.96	4.06798	3.03509	2.2206	1.21898
35.97	4.09649	3.02534	2.14523	1.21091
35.98	4.05702	3.03314	2.24573	1.19826
35.99	4.07456	3.02729	2.12513	1.19881
36	4.08333	3.01949	2.18543	1.18232
36.01	4.08333	3.04483	2.1603	1.18422
36.02	4.07675	3.04288	2.13518	1.20273
36.03	4.08114	3.02924	2.14523	1.21122
36.04	4.05482	3.03704	2.2206	1.21222
36.05	4.07895	3.03704	2.21055	1.19593
36.06	4.05921	3.02339	2.15528	1.20889
36.07	4.0614	3.03509	2.1603	1.22918
36.08	4.07895	3.03509	2.17538	1.23039
36.09	4.07018	3.03119	2.1804	1.25546
36.1	4.05044	3.03119	2.14523	1.24166
36.11	4.04605	3.04094	2.1603	1.22816
36.12	4.07895	3.03119	2.15528	1.21779
36.13	4.0636	3.02924	2.1804	1.23527
36.14	4.02851	3.03899	2.14523	1.23398
36.15	4.07895	3.02729	2.17035	1.23347
36.16	4.05263	3.04873	2.19548	1.24081
36.17	4.08333	3.02339	2.1402	1.22601
36.18	4.0943	3.02924	2.1603	1.22456
36.19	4.07018	3.05653	2.20553	1.23157
36.2	4.05482	3.03704	2.16533	1.2556
36.21	4.05263	3.03899	2.20553	1.26922
36.22	4.07675	3.02534	2.15528	1.25422
36.23	4.08991	3.03119	2.15528	1.26128
36.24	4.05044	3.02924	2.19045	1.262
36.25	4.04605	3.03119	2.15528	1.25911
36.26	4.08333	3.02339	2.15025	1.26828
36.27	4.10965	3.03119	2.19548	1.2723
36.28	4.07456	3.03899	2.19045	1.25234
36.29	4.06798	3.02924	2.17035	1.24564
36.3	4.08114	3.02144	2.2005	1.23369
36.31	4.07456	3.03704	2.23065	1.22049
36.32	4.08991	3.04094	2.15025	1.22938
36.33	4.09211	3.03704	2.15528	1.24357
36.34	4.03947	3.03314	2.17538	1.24247
36.35	4.09211	3.04288	2.1804	1.23239
36.36	4.10526	3.02339	2.17035	1.22235
36.37	4.06798	3.03119	2.1804	1.23496
36.38	4.09649	3.03314	2.13015	1.24668
36.39	4.05263	3.02924	2.19045	1.24817
36.4	4.04605	3.04873	2.19548	1.24059
36.41	4.08772	3.03509	2.19548	1.23101
36.42	4.04386	3.03704	2.17035	1.21748
36.43	4.0943	3.03119	2.1603	1.21135
36.44	4.09868	3.03314	2.1804	1.19218
36.45	4.08333	3.02924	2.2608	1.18686
36.46	4.07018	3.03899	2.19045	1.19692
36.47	4.08553	3.01365	2.1603	1.21726
36.48	4.04167	3.02924	2.20553	1.22647
36.49	4.05921	3.03119	2.15025	1.23744
36.5	4.08772	3.02729	2.16533	1.24894
36.51	4.05921	3.02924	2.17035	1.25276
36.52	4.06798	3.02729	2.14523	1.2587
36.53	4.10307	3.02924	2.13015	1.25876
36.54	4.07895	3.03314	2.1804	1.27537
36.55	4.08991	3.03704	2.20553	1.27746
36.56	4.0614	3.03314	2.19045	1.27376
36.57	4.08333	3.03509	2.21055	1.26589
36.58	4.0614	3.04094	2.19045	1.26294
36.59	4.06798	3.04483	2.16533	1.24983
36.6	4.07675	3.04094	2.1804	1.2563
36.61	4.05921	3.04094	2.14523	1.25114
36.62	4.06579	3.03314	2.15528	1.25358
36.63	4.07018	3.02339	2.19045	1.25601
36.64	4.08333	3.02924	2.18543	1.24734
36.65	4.06798	3.03314	2.15025	1.25068
36.66	4.06798	3.04094	2.21558	1.26315
36.67	4.07018	3.04094	2.17035	1.27649
36.68	4.10746	3.02729	2.19045	1.29482
36.69	4.0614	3.03314	2.17035	1.31403
36.7	4.03728	3.03704	2.19045	1.31955
36.71	4.06798	3.04288	2.18543	1.3239
36.72	4.08772	3.04094	2.1603	1.31893
36.73	4.07237	3.03899	2.2005	1.31661
36.74	4.04825	3.01559	2.19045	1.31888
36.75	4.05702	3.03509	2.17538	1.31053
36.76	4.08333	3.03119	2.18543	1.32866
36.77	4.06798	3.03704	2.19045	1.32767
36.78	4.03947	3.04288	2.20553	1.32608
36.79	4.04825	3.03314	2.20553	1.33403
36.8	4.04605	3.02924	2.17538	1.34161
36.81	4.07895	3.04483	2.14523	1.3304
36.82	4.05702	3.03704	2.19548	1.3281
36.83	4.08772	3.02729	2.18543	1.33708
36.84	4.0636	3.05263	2.15025	1.33672
36.85	4.08553	3.03899	2.15528	1.33165
36.86	4.05702	3.03704	2.1402	1.3294
36.87	4.05044	3.02729	2.19548	1.33877
36.88	4.0636	3.03899	2.2005	1.35398
36.89	4.06579	3.01949	2.17538	1.35316
36.9	4.05921	3.02924	2.19045	1.36602
36.91	4.07018	3.03119	2.16533	1.35582
36.92	4.06798	3.04288	2.15528	1.35983
36.93	4.04167	3.05653	2.20553	1.35882
36.94	4.08333	3.05458	2.15025	1.35657
36.95	4.0614	3.03509	2.22563	1.33129
36.96	4.08991	3.02534	2.21055	1.31966
36.97	4.06798	3.03314	2.21055	1.31792
36.98	4.07018	3.04483	2.19045	1.3262
36.99	4.05702	3.03704	2.2005	1.29568
37	4.06798	3.05068	2.2005	1.29901
37.01	4.0614	3.04873	2.20553	1.29731
37.02	4.06798	3.03509	2.17538	1.30009
37.03	4.0614	3.06238	2.17538	1.27887
37.04	4.05921	3.03899	2.14523	1.276
37.05	4.07018	3.05848	2.21055	1.27211
37.06	4.06579	3.03899	2.2407	1.26631
37.07	4.04605	3.02924	2.20553	1.26246
37.08	4.0636	3.04483	2.2809	1.25731
37.09	4.08553	3.03704	2.24573	1.23108
37.1	4.08333	3.05458	2.17538	1.22362
37.11	4.05921	3.03314	2.21558	1.21784
37.12	4.08114	3.03314	2.18543	1.22511
37.13	4.05482	3.05263	2.22563	1.21359
37.14	4.06798	3.05068	2.24573	1.23366
37.15	4.08553	3.04483	2.17035	1.25722
37.16	4.07456	3.02924	2.25075	1.26791
37.17	4.07456	3.03899	2.26583	1.26103
37.18	4.05482	3.03119	2.19045	1.26067
37.19	4.05702	3.03314	2.21558	1.25508
37.2	4.06579	3.04483	2.2206	1.24937
37.21	4.06579	3.04678	2.2206	1.26705
37.22	4.0614	3.04678	2.24573	1.27226
37.23	4.05482	3.04678	2.23568	1.25634
37.24	4.07237	3.03509	2.19045	1.26319
37.25	4.05044	3.03704	2.22563	1.26004
37.26	4.08772	3.05263	2.23568	1.28104
37.27	4.08114	3.04483	2.22563	1.28041
37.28	4.08333	3.04678	2.23568	1.29267
37.29	4.07456	3.03119	2.21055	1.2912
37.3	4.05482	3.03899	2.2206	1.27744
37.31	4.04386	3.06238	2.25578	1.24478
37.32	4.03728	3.03899	2.21055	1.22897
37.33	4.06579	3.05263	2.27085	1.22063
37.34	4.0636	3.06043	2.21055	1.22343
37.35	4.07895	3.03509	2.22563	1.22523
37.36	4.05702	3.05458	2.2005	1.22796
37.37	4.0614	3.05068	2.2206	1.22402
37.38	4.05044	3.05653	2.30603	1.22581
37.39	4.05044	3.05263	2.2608	1.23243
37.4	4.0614	3.05263	2.28593	1.23666
37.41	4.07675	3.05458	2.27085	1.24112
37.42	4.05921	3.04483	2.23568	1.25044
37.43	4.03728	3.06043	2.2407	1.25116
37.44	4.0636	3.07602	2.27085	1.24397
37.45	4.07895	3.05068	2.24573	1.23621
37.46	4.03947	3.04288	2.27085	1.24445
37.47	4.05702	3.05068	2.26583	1.26244
37.48	4.07237	3.04678	2.29598	1.27428
37.49	4.07675	3.04678	2.2608	1.27199
37.5	4.05044	3.05458	2.26583	1.26325
37.51	4.07018	3.05458	2.30101	1.26662
37.52	4.03728	3.07018	2.34121	1.26646
37.53	4.07237	3.07407	2.29598	1.26793
37.54	4.07237	3.06238	2.29095	1.27043
37.55	4.0943	3.06628	2.32613	1.26312
37.56	4.0636	3.08382	2.34121	1.257
37.57	4.06798	3.11696	2.31608	1.26293
37.58	4.03509	3.05458	2.40653	1.25023
37.59	4.05044	3.08577	2.33618	1.25555
37.6	4.08333	3.07602	2.31608	1.25805
37.61	4.05044	3.07797	2.43166	1.26254
37.62	4.05482	3.06043	2.27588	1.255
37.63	4.04605	3.08577	2.36633	1.24298
37.64	4.06579	3.09747	2.35126	1.23339
37.65	4.08991	3.09357	2.31608	1.26325
37.66	4.0614	3.06628	2.37638	1.27191
37.67	4.0636	3.07602	2.33618	1.28526
37.68	4.06798	3.07992	2.43668	1.28745
37.69	4.0636	3.07797	2.40151	1.26852
37.7	4.07895	3.12281	2.43166	1.26061
37.71	4.0636	3.09747	2.41156	1.27263
37.72	4.06798	3.10526	2.36131	1.25542
37.73	4.07237	3.12476	2.44171	1.26798
37.74	4.0636	3.15984	2.48693	1.25723
37.75	4.0614	3.11696	2.51206	1.26872
37.76	4.05263	3.16179	2.45678	1.27301
37.77	4.05702	3.15595	2.42663	1.29423
37.78	4.07895	3.17154	2.43166	1.30517
37.79	4.03289	3.19103	2.47688	1.32961
37.8	4.04605	3.20273	2.52714	1.34239
37.81	4.03947	3.20078	2.60251	1.35047
37.82	4.09868	3.25146	2.64774	1.33568
37.83	4.05263	3.2885	2.57739	1.33465
37.84	4.06579	3.26121	2.59246	1.31967
37.85	4.06798	3.38791	2.52714	1.31792
37.86	4.05482	3.35088	2.69296	1.2898
37.87	4.04386	3.33918	2.62261	1.28314
37.88	4.07018	3.4191	2.64271	1.25506
37.89	4.07237	3.45419	2.70302	1.26026
37.9	4.08114	3.50292	2.72312	1.24983
37.91	4.05482	3.52437	2.72312	1.25
37.92	4.06798	3.54191	2.71307	1.2325
37.93	4.05263	3.63743	2.78844	1.22534
37.94	4.04386	3.5731	2.82362	1.23085
37.95	4.04605	3.75049	2.75327	1.24026
37.96	4.07675	3.79727	2.82362	1.25054
37.97	4.0614	3.87329	2.81357	1.29109
37.98	4.05482	3.91813	2.90905	1.31526
37.99	4.0636	3.91813	2.65276	1.35286
38	4.08772	3.94542	2.73819	1.35228
38.01	4.07237	3.88304	2.90905	1.36849
38.02	4.05702	4	2.93417	1.37661
38.03	4.06579	4	2.84874	1.36945
38.04	4.05702	3.89474	2.85377	1.3587
38.05	4.05921	3.93762	2.75327	1.33712
38.06	4.07675	3.91618	2.98945	1.32464
38.07	4.07456	3.84016	2.92412	1.31081
38.08	4.07895	3.86355	2.88894	1.32044
38.09	4.05482	3.84405	2.79849	1.32318
38.1	4.08772	3.7037	2.91407	1.32225
38.11	4.06579	3.7271	2.83869	1.34723
38.12	4.08114	3.69396	2.88894	1.36175
38.13	4.03947	3.66472	2.80854	1.3914
38.14	4.0636	3.5692	3.1	1.3945
38.15	4.05263	3.49318	2.82362	1.39094
38.16	4.05921	3.50487	2.99447	1.38355
38.17	4.07018	3.45614	2.74322	1.38123
38.18	4.05482	3.35088	2.79347	1.38768
38.19	4.05482	3.38207	2.83367	1.36461
38.2	4.07018	3.36257	2.79347	1.35136
38.21	4.03509	3.35478	2.88894	1.34792
38.22	4.07675	3.23782	2.79849	1.36662
38.23	4.05482	3.25341	2.87387	1.36271
38.24	4.05702	3.22807	2.81859	1.37188
38.25	4.09868	3.17349	2.78844	1.39593
38.26	4.04167	3.20663	2.73819	1.43843
38.27	4.0636	3.18324	2.80854	1.4635
38.28	4.05921	3.16374	2.72814	1.49266
38.29	4.05702	3.17349	2.87889	1.51251
38.3	4.05921	3.16764	2.75829	1.54365
38.31	4.02193	3.1423	2.65779	1.57367
38.32	4.0636	3.12281	2.68794	1.56604
38.33	4.0636	3.11696	2.62261	1.54512
38.34	4.0614	3.12865	2.73317	1.57281
38.35	4.0614	3.11306	2.72312	1.58895
38.36	4.06579	3.10916	2.55226	1.61387
38.37	4.04825	3.08967	2.78844	1.62433
38.38	4.0614	3.11306	2.62764	1.63586
38.39	4.08772	3.09552	2.70302	1.65218
38.4	4.0614	3.10526	2.63266	1.66093
38.41	4.05044	3.06628	2.68794	1.63759
38.42	4.0614	3.07212	2.68291	1.64494
38.43	4.07456	3.07992	2.64271	1.65218
38.44	4.06579	3.09357	2.67286	1.66458
38.45	4.06798	3.08967	2.58241	1.66005
38.46	4.05263	3.08967	2.59749	1.66344
38.47	4.08553	3.07018	2.57739	1.67444
38.48	4.07675	3.08967	2.59246	1.71458
38.49	4.08114	3.07602	2.52714	1.73839
38.5	4.05482	3.08577	2.53719	1.77332
38.51	4.04605	3.05653	2.57739	1.80547
38.52	4.07675	3.06628	2.56231	1.81547
38.53	4.06798	3.06628	2.52211	1.81895
38.54	4.05263	3.07212	2.52211	1.75663
38.55	4.07675	3.06433	2.42663	1.73583
38.56	4.06798	3.04483	2.53719	1.73069
38.57	4.07675	3.06823	2.55226	1.72539
38.58	4.04825	3.06043	2.39146	1.72183
38.59	4.05482	3.05653	2.47186	1.70681
38.6	4.08114	3.05458	2.47186	1.66146
38.61	4.03947	3.04873	2.42161	1.63
38.62	4.05263	3.06628	2.47688	1.62418
38.63	4.0614	3.06628	2.45678	1.65734
38.64	4.05921	3.05263	2.39648	1.64709
38.65	4.0636	3.05848	2.35628	1.6483
38.66	4.04605	3.06628	2.41156	1.65119
38.67	4.0636	3.06238	2.44673	1.62562
38.68	4.04386	3.04288	2.35628	1.5868
38.69	4.05263	3.04288	2.41658	1.59249
38.7	4.0614	3.05068	2.36633	1.57782
38.71	4.07018	3.05458	2.34121	1.53502
38.72	4.06579	3.04483	2.42663	1.52814
38.73	4.06579	3.04483	2.40151	1.50556
38.74	4.0614	3.05653	2.39146	1.46735
38.75	4.04167	3.04873	2.37136	1.47197
38.76	4.07456	3.04873	2.31106	1.46128
38.77	4.0614	3.04483	2.35628	1.45637
38.78	4.08114	3.04094	2.29095	1.4342
38.79	4.02851	3.04873	2.27588	1.4416
38.8	4.04386	3.03119	2.35126	1.45211
38.81	4.07675	3.03119	2.27588	1.43436
38.82	4.04605	3.04094	2.32111	1.42092
38.83	4.07018	3.02339	2.37136	1.40315
38.84	4.05482	3.04288	2.30101	1.3846
38.85	4.07018	3.04094	2.31106	1.36477
38.86	4.0614	3.05068	2.2608	1.37317
38.87	4.07018	3.04094	2.34623	1.36764
38.88	4.07018	3.05068	2.32613	1.37817
38.89	4.05263	3.04873	2.32111	1.37155
38.9	4.04605	3.02339	2.27085	1.34643
38.91	4.08114	3.03899	2.2407	1.33633
38.92	4.07675	3.03509	2.2608	1.3458
38.93	4.04605	3.06043	2.30603	1.35368
38.94	4.05702	3.03704	2.2608	1.35414
38.95	4.08114	3.03704	2.29095	1.33581
38.96	4.06579	3.03119	2.23568	1.32152
38.97	4.05044	3.04094	2.24573	1.3159
38.98	4.04386	3.03314	2.29598	1.30764
38.99	4.07237	3.04483	2.2608	1.30066
39	4.05482	3.03509	2.20553	1.30103
39.01	4.04605	3.05068	2.2407	1.29369
39.02	4.07456	3.05653	2.30603	1.26991
39.03	4.06579	3.04094	2.2407	1.27322
39.04	4.04825	3.03899	2.27085	1.26186
39.05	4.0614	3.02924	2.2608	1.26867
39.06	4.05263	3.04483	2.28593	1.26859
39.07	4.04386	3.05263	2.25075	1.29057
39.08	4.05482	3.03119	2.2407	1.29331
39.09	4.06579	3.03704	2.25075	1.29516
39.1	4.0636	3.03314	2.32111	1.2897
39.11	4.07895	3.02729	2.25578	1.29716
39.12	4.05044	3.03314	2.25075	1.29837
39.13	4.05263	3.05848	2.24573	1.30915
39.14	4.05263	3.03509	2.23568	1.29872
39.15	4.05263	3.02924	2.20553	1.2765
39.16	4.04825	3.02534	2.23568	1.26171
39.17	4.06579	3.05068	2.21558	1.27039
39.18	4.06798	3.03704	2.17035	1.23944
39.19	4.05921	3.04094	2.2005	1.23813
39.2	4.05044	3.03899	2.18543	1.23092
39.21	4.05263	3.02534	2.2005	1.24615
39.22	4.0636	3.03119	2.21558	1.23511
39.23	4.04825	3.04288	2.2206	1.24031
39.24	4.04825	3.04094	2.21055	1.22672
39.25	4.06798	3.03704	2.2005	1.22094
39.26	4.05702	3.03314	2.2206	1.23008
39.27	4.04825	3.03509	2.18543	1.23609
39.28	4.0614	3.03314	2.22563	1.22029
39.29	4.07237	3.04094	2.27588	1.22429
39.3	4.05044	3.04288	2.2005	1.25088
39.31	4.04605	3.03509	2.20553	1.24482
39.32	4.04605	3.04094	2.22563	1.23782
39.33	4.0636	3.04678	2.18543	1.25565
39.34	4.06579	3.03509	2.22563	1.24721
39.35	4.04605	3.04094	2.21055	1.24403
39.36	4.04386	3.02534	2.2407	1.23828
39.37	4.04386	3.04094	2.24573	1.2258
39.38	4.05702	3.05848	2.27588	1.23085
39.39	4.03289	3.03509	2.18543	1.2357
39.4	4.05921	3.03899	2.19548	1.25627
39.41	4.07895	3.03704	2.25075	1.24687
39.42	4.06798	3.04094	2.2407	1.24041
39.43	4.0636	3.06043	2.23065	1.25018
39.44	4.04167	3.02339	2.15025	1.25607
39.45	4.05044	3.02729	2.2005	1.24641
39.46	4.0614	3.03509	2.19548	1.25164
39.47	4.0636	3.04288	2.16533	1.25488
39.48	4.05263	3.05263	2.23065	1.24479
39.49	4.04167	3.02729	2.19548	1.24364
39.5	4.05921	3.04678	2.18543	1.24465
39.51	4.0614	3.03899	2.1402	1.24546
39.52	4.06798	3.03314	2.17538	1.26016
39.53	4.07237	3.03314	2.15025	1.25688
39.54	4.10965	3.02729	2.23568	1.26005
39.55	4.0614	3.03899	2.19045	1.23856
39.56	4.07675	3.04483	2.1804	1.22916
39.57	4.06798	3.03509	2.16533	1.21991
39.58	4.03728	3.02729	2.19548	1.23003
39.59	4.04386	3.03314	2.13518	1.24195
39.6	4.07675	3.03119	2.19045	1.25081
39.61	4.06579	3.03509	2.2005	1.24406
39.62	4.05482	3.02729	2.16533	1.24176
39.63	4.06579	3.02339	2.18543	1.24649
39.64	4.07237	3.03314	2.21055	1.24475
39.65	4.07018	3.04483	2.2206	1.24752
39.66	4.05702	3.02924	2.17538	1.24345
39.67	4.05044	3.03314	2.2005	1.2427
39.68	4.07675	3.03899	2.15025	1.24869
39.69	4.06579	3.04094	2.19548	1.23132
39.7	4.07237	3.04483	2.17538	1.22591
39.71	4.07018	3.03704	2.18543	1.22585
39.72	4.05921	3.03314	2.19045	1.25053
39.73	4.04386	3.03314	2.19045	1.25148
39.74	4.06798	3.04094	2.20553	1.25212
39.75	4.04825	3.02534	2.15025	1.23579
39.76	4.04386	3.01754	2.22563	1.24395
39.77	4.05702	3.03704	2.16533	1.24534
39.78	4.06579	3.05263	2.20553	1.2401
39.79	4.0614	3.02924	2.15528	1.23986
39.8	4.04825	3.02339	2.21055	1.25953
39.81	4.04825	3.03704	2.21055	1.2607
39.82	4.05921	3.03704	2.18543	1.26197
39.83	4.04825	3.03899	2.18543	1.24818
39.84	4.08772	3.02534	2.18543	1.24289
39.85	4.05482	3.03899	2.1804	1.23733
39.86	4.05482	3.02924	2.17035	1.24125
39.87	4.06579	3.03899	2.18543	1.23035
39.88	4.0636	3.02924	2.2005	1.23583
39.89	4.05702	3.04094	2.1804	1.23115
39.9	4.06798	3.03899	2.21558	1.22976
39.91	4.07237	3.03314	2.19045	1.21863
39.92	4.07456	3.02534	2.1603	1.21923
39.93	4.0636	3.04678	2.1402	1.23124
39.94	4.0614	3.02924	2.2005	1.23862
39.95	4.05921	3.02924	2.2206	1.23408
39.96	4.05921	3.04094	2.21055	1.23211
39.97	4.0636	3.02924	2.19548	1.2248
39.98	4.05263	3.03314	2.2407	1.20733
39.99	4.06798	3.03119	2.18543	1.18882
40	4.03728	3.02339	2.20553	1.18032
40.01	4.03947	3.02729	2.18543	1.17272
40.02	4.04825	3.03704	2.2005	1.18763
40.03	4.05044	3.03704	2.17035	1.18772
40.04	4.06579	3.01949	2.1804	1.19111
40.05	4.07895	3.02534	2.22563	1.20149
40.06	4.05044	3.02924	2.17538	1.21371
40.07	4.07895	3.03509	2.19045	1.2215
40.08	4.07456	3.04094	2.2005	1.22628
40.09	4.04605	3.03704	2.16533	1.2438
40.1	4.05921	3.04094	2.15528	1.24328
40.11	4.04167	3.03119	2.19548	1.256
40.12	4.07018	3.01949	2.20553	1.24098
40.13	4.04167	3.02924	2.1402	1.2385
40.14	4.05482	3.02339	2.22563	1.21842
40.15	4.08114	3.03314	2.1804	1.22485
40.16	4.05044	3.02729	2.19045	1.22908
40.17	4.0614	3.03314	2.1804	1.23752
40.18	4.0614	3.02729	2.17035	1.24259
40.19	4.06579	3.02339	2.17035	1.23344
40.2	4.07456	3.02339	2.17538	1.2303
40.21	4.07675	3.03704	2.16533	1.23204
40.22	4.06798	3.04483	2.2005	1.23798
40.23	4.07675	3.02339	2.22563	1.23632
40.24	4.06579	3.03899	2.16533	1.22591
40.25	4.05044	3.03119	2.19548	1.23906
40.26	4.07456	3.03314	2.15025	1.22184
40.27	4.05921	3.03119	2.21055	1.21544
40.28	4.04825	3.02534	2.19045	1.20689
40.29	4.04605	3.02924	2.2005	1.22751
40.3	4.07237	3.04288	2.1603	1.2464
40.31	4.05044	3.02924	2.17035	1.25207
40.32	4.05263	3.02339	2.18543	1.25811
40.33	4.08772	3.03899	2.19045	1.24536
40.34	4.05702	3.01949	2.1603	1.24445
40.35	4.04825	3.03509	2.1804	1.23424
40.36	4.03289	3.01754	2.17035	1.23017
40.37	4.08553	3.02144	2.20553	1.22237
40.38	4.05921	3.02339	2.17035	1.20289
40.39	4.05921	3.02924	2.1804	1.19175
40.4	4.05044	3.02924	2.21055	1.17785
40.41	4.06579	3.03119	2.1603	1.18764
40.42	4.07018	3.03899	2.16533	1.20759
40.43	4.06798	3.03704	2.15025	1.22466
40.44	4.04825	3.02924	2.20553	1.23948
40.45	4.05702	3.03509	2.1804	1.26219
40.46	4.05921	3.01949	2.16533	1.28773
40.47	4.02851	3.03704	2.15528	1.29487
40.48	4.02851	3.02729	2.16533	1.30907
40.49	4.05921	3.01949	2.15025	1.31532
40.5	4.0636	3.02924	2.21558	1.32027
40.51	4.0614	3.01559	2.1603	1.3205
40.52	4.08553	3.02924	2.20553	1.29306
40.53	4.05921	3.02924	2.17538	1.28716
40.54	4.07675	3.03899	2.17035	1.28796
40.55	4.07237	3.02339	2.1804	1.28781
40.56	4.07237	3.04678	2.15025	1.26663
40.57	4.04386	3.02924	2.13015	1.24722
40.58	4.05482	3.02339	2.18543	1.23494
40.59	4.04825	3.02534	2.1804	1.23889
40.6	4.0636	3.03704	2.19548	1.23084
40.61	4.05702	3.02729	2.17035	1.22173
40.62	4.05921	3.02924	2.18543	1.21484
40.63	4.09211	3.02534	2.16533	1.21856
40.64	4.0636	3.03704	2.16533	1.21702
40.65	4.05702	3.02144	2.17538	1.22918
40.66	4.05263	3.02144	2.20553	1.2285
40.67	4.0636	3.02144	2.13015	1.23435
40.68	4.04167	3.02924	2.20553	1.22624
40.69	4.05044	3.02924	2.1804	1.20735
40.7	4.05921	3.03509	2.15528	1.19425
40.71	4.02632	3.02729	2.14523	1.19453
40.72	4.0614	3.02924	2.1804	1.20122
40.73	4.05044	3.03899	2.1402	1.20266
40.74	4.07895	3.02924	2.13015	1.19515
40.75	4.10088	3.01754	2.15528	1.19082
40.76	4.05702	3.02534	2.16533	1.19566
40.77	4.07675	3.02729	2.16533	1.21217
40.78	4.0614	3.02729	2.1804	1.2114
40.79	4.05482	3.03314	2.19548	1.23042
40.8	4.0614	3.03314	2.1804	1.22711
40.81	4.05263	3.04288	2.15528	1.2035
40.82	4.06798	3.03119	2.15528	1.19449
40.83	4.05044	3.03704	2.17035	1.17829
40.84	4.05702	3.03704	2.17035	1.17404
40.85	4.07456	3.03509	2.19045	1.18067
40.86	4.07018	3.03704	2.21055	1.1934
40.87	4.07456	3.03119	2.17035	1.19306
40.88	4.04605	3.02924	2.2005	1.19471
40.89	4.05921	3.02729	2.18543	1.20124
40.9	4.03728	3.02144	2.15025	1.20983
40.91	4.0614	3.03314	2.1804	1.21771
40.92	4.08553	3.04288	2.16533	1.21147
40.93	4.06798	3.02729	2.1603	1.22414
40.94	4.07237	3.03119	2.13015	1.21651
40.95	4.07018	3.03899	2.15528	1.21332
40.96	4.08114	3.04094	2.1804	1.21937
40.97	4.0636	3.01365	2.13015	1.20629
40.98	4.07675	3.04094	2.15528	1.20234
40.99	4.0614	3.02534	2.14523	1.21563
41	4.05482	3.03119	2.1603	1.21819
41.01	4.05702	3.02339	2.14523	1.22264
41.02	4.04605	3.03314	2.17035	1.22523
41.03	4.04605	3.04483	2.21055	1.2161
41.04	4.0614	3.04288	2.19045	1.20531
41.05	4.05044	3.02729	2.16533	1.20282
41.06	4.07237	3.03704	2.14523	1.19129
41.07	4.05044	3.02924	2.14523	1.19198
41.08	4.05702	3.03119	2.17035	1.1926
41.09	4.04605	3.03314	2.15025	1.19173
41.1	4.0636	3.03119	2.1804	1.20082
41.11	4.04605	3.03509	2.2005	1.21224
41.12	4.0614	3.03314	2.1603	1.22703
41.13	4.05482	3.04288	2.16533	1.24478
41.14	4.06579	3.03899	2.1603	1.23423
41.15	4.0614	3.02924	2.14523	1.23837
41.16	4.06579	3.03119	2.20553	1.24303
41.17	4.0636	3.04288	2.17035	1.25085
41.18	4.05263	3.02729	2.16533	1.24453
41.19	4.07895	3.02924	2.1804	1.23933
41.2	4.04825	3.03119	2.18543	1.23217
41.21	4.04386	3.01949	2.16533	1.22314
41.22	4.0636	3.05653	2.17538	1.21339
41.23	4.07675	3.02924	2.17538	1.21448
41.24	4.04825	3.02534	2.1402	1.22429
41.25	4.06579	3.02144	2.17035	1.22465
41.26	4.05482	3.02924	2.1804	1.21624
41.27	4.04386	3.02534	2.21558	1.1968
41.28	4.05702	3.03899	2.19045	1.18191
41.29	4.08333	3.02144	2.21055	1.19073
41.3	4.04605	3.03704	2.19045	1.20278
41.31	4.0614	3.02729	2.17538	1.20481
41.32	4.06798	3.0117	2.1804	1.18956
41.33	4.05044	3.01949	2.14523	1.19377
41.34	4.06579	3.05263	2.19045	1.19531
41.35	4.0614	3.03509	2.17035	1.2015
41.36	4.04386	3.02144	2.1402	1.21857
41.37	4.06579	3.04288	2.19548	1.24529
41.38	4.04167	3.01949	2.1804	1.25758
41.39	4.06579	3.04483	2.15025	1.25549
41.4	4.06579	3.01754	2.20553	1.25175
41.41	4.04386	3.02729	2.16533	1.24788
41.42	4.05263	3.03509	2.1603	1.2508
41.43	4.07895	3.04094	2.18543	1.25035
41.44	4.06798	3.03509	2.13518	1.24236
41.45	4.07018	3.01559	2.15025	1.22623
41.46	4.05044	3.03509	2.19045	1.22172
41.47	4.08333	3.02924	2.16533	1.21961
41.48	4.0636	3.03509	2.1804	1.21614
41.49	4.07237	3.03704	2.18543	1.22283
41.5	4.05921	3.02534	2.2005	1.24132
41.51	4.07895	3.02339	2.17538	1.24895
41.52	4.04825	3.02729	2.17538	1.2458
41.53	4.05044	3.02534	2.1201	1.2352
41.54	4.07018	3.03314	2.1402	1.23654
41.55	4.08333	3.03119	2.13518	1.24014
41.56	4.04825	3.02339	2.17538	1.2565
41.57	4.05044	3.04483	2.2407	1.25506
41.58	4.0636	3.03704	2.16533	1.23954
41.59	4.06798	3.02534	2.18543	1.2345
41.6	4.04825	3.02339	2.14523	1.22687
41.61	4.07456	3.04094	2.18543	1.22191
41.62	4.05921	3.04288	2.13719	1.21879
41.63	4.06798	3.03314	2.15729	1.20742
41.64	4.07456	3.02534	2.16935	1.21537
41.65	4.07675	3.02144	2.15729	1.20844
41.66	4.05702	3.03509	2.12513	1.20104
41.67	4.05482	3.02144	2.13719	1.2034
41.68	4.05482	3.02924	2.17337	1.21515
41.69	4.06579	3.03509	2.16533	1.21256
41.7	4.08553	3.03899	2.14121	1.2273
41.71	4.07675	3.03704	2.11307	1.22045
41.72	4.06798	3.02729	2.16533	1.21062
41.73	4.04605	3.03704	2.17337	1.21441
41.74	4.06798	3.02339	2.14523	1.21659
41.75	4.05921	3.02729	2.16533	1.22681
41.76	4.07237	3.04094	2.17739	1.22239
41.77	4.05263	3.02534	2.14925	1.20542
41.78	4.07018	3.02144	2.17739	1.21299
41.79	4.07675	3.01754	2.15729	1.2144
41.8	4.08114	3.01365	2.12915	1.21041
41.81	4.06798	3.02924	2.14523	1.20742
41.82	4.03289	3.03509	2.16533	1.22096
41.83	4.05263	3.02924	2.12915	1.22125
41.84	4.05263	3.01949	2.14925	1.23473
41.85	4.06579	3.04873	2.12915	1.24868
41.86	4.08114	3.02924	2.13317	1.24114
41.87	4.07675	3.02924	2.18141	1.23708
41.88	4.10307	3.02144	2.13317	1.24798
41.89	4.08333	3.03509	2.20151	1.25106
41.9	4.06579	3.03704	2.17739	1.24796
41.91	4.05482	3.02339	2.14121	1.23096
41.92	4.06579	3.02534	2.14121	1.23717
41.93	4.10307	3.03119	2.13317	1.24442
41.94	4.03947	3.02534	2.14523	1.23786
41.95	4.07237	3.02924	2.20955	1.23475
41.96	4.07018	3.02534	2.17739	1.2484
41.97	4.04825	3.03704	2.17337	1.24522
41.98	4.08114	3.03119	2.14925	1.25006
41.99	4.07456	3.03314	2.14925	1.25823
42	4.05482	3.02339	2.13719	1.24899
42.01	4.0614	3.03314	2.14121	1.25035
42.02	4.03728	3.04094	2.12513	1.2645
42.03	4.05044	3.02144	2.15327	1.26767
42.04	4.08991	3.03704	2.15729	1.25992
42.05	4.0614	3.02729	2.18141	1.24311
42.06	4.0636	3.03509	2.14925	1.24903
42.07	4.05263	3.04094	2.15327	1.27446
42.08	4.07237	3.03899	2.16131	1.28442
42.09	4.07237	3.02534	2.19347	1.29061
42.1	4.0943	3.02729	2.15327	1.2986
42.11	4.09211	3.02534	2.16131	1.31978
42.12	4.0614	3.02534	2.16935	1.3297
42.13	4.08553	3.03509	2.16935	1.33149
42.14	4.07018	3.02339	2.14523	1.31982
42.15	4.0636	3.03704	2.13719	1.30954
42.16	4.05263	3.02534	2.18543	1.28301
42.17	4.0636	3.02534	2.12915	1.24245
42.18	4.08114	3.03314	2.15327	1.20565
42.19	4.08114	3.02534	2.14925	1.18432
42.2	4.08991	3.03704	2.13719	1.19
42.21	4.08114	3.03314	2.17337	1.19714
42.22	4.08553	3.04288	2.16935	1.2133
42.23	4.07018	3.02144	2.16533	1.24081
42.24	4.06798	3.04094	2.15327	1.25137
42.25	4.09649	3.03899	2.14121	1.28572
42.26	4.11842	3.01754	2.13719	1.29287
42.27	4.08553	3.03509	2.16131	1.3059
42.28	4.07237	3.02729	2.15327	1.30469
42.29	4.06798	3.02534	2.16131	1.31007
42.3	4.07237	3.02924	2.16935	1.28994
42.31	4.08114	3.01949	2.16533	1.27307
42.32	4.07237	3.03314	2.14523	1.26201
42.33	4.07018	3.02144	2.16935	1.26007
42.34	4.06579	3.04678	2.16131	1.26105
42.35	4.05482	3.02729	2.18945	1.25722
42.36	4.06798	3.03704	2.15729	1.24998
42.37	4.10746	3.02729	2.12513	1.23709
42.38	4.04825	3.03509	2.20151	1.21309
42.39	4.08772	3.02729	2.15729	1.22701
42.4	4.06798	3.04678	2.13317	1.22576
42.41	4.07675	3.01559	2.16533	1.2314
42.42	4.07895	3.02534	2.18141	1.23292
42.43	4.06579	3.02339	2.18543	1.27063
42.44	4.07895	3.04483	2.18141	1.2675
42.45	4.0614	3.02729	2.18543	1.2751
42.46	4.03289	3.04288	2.17337	1.2803
42.47	4.08772	3.02144	2.17739	1.30363
42.48	4.0636	3.03899	2.18141	1.31168
42.49	4.10965	3.03314	2.17739	1.33001
42.5	4.07237	3.04094	2.19749	1.32237
42.51	4.07018	3.03509	2.16935	1.31813
42.52	4.10746	3.05068	2.15327	1.30125
42.53	4.08991	3.03704	2.16131	1.30912
42.54	4.09649	3.03119	2.19749	1.28257
42.55	4.08333	3.03314	2.14121	1.26205
42.56	4.08333	3.03119	2.20151	1.26837
42.57	4.10307	3.04094	2.14523	1.29424
42.58	4.12061	3.03314	2.18543	1.26881
42.59	4.08333	3.02339	2.19749	1.25573
42.6	4.07895	3.04094	2.14121	1.24452
42.61	4.05702	3.03704	2.16131	1.24374
42.62	4.07895	3.03509	2.21759	1.23659
42.63	4.06798	3.03314	2.18141	1.24688
42.64	4.10088	3.04873	2.17739	1.23294
42.65	4.08772	3.02924	2.16935	1.21729
42.66	4.08772	3.03119	2.21357	1.19741
42.67	4.08333	3.03119	2.23367	1.18917
42.68	4.08991	3.02339	2.17739	1.16336
42.69	4.08114	3.03119	2.20151	1.18956
42.7	4.10526	3.03314	2.14925	1.22187
42.71	4.10088	3.04094	2.17739	1.23401
42.72	4.0943	3.04094	2.22161	1.24826
42.73	4.10746	3.03899	2.15327	1.24948
42.74	4.10965	3.04094	2.17337	1.25693
42.75	4.07675	3.02339	2.19749	1.26358
42.76	4.0943	3.03119	2.18543	1.27808
42.77	4.07895	3.04678	2.17337	1.27383
42.78	4.0943	3.02339	2.17337	1.26768
42.79	4.08772	3.04678	2.17739	1.26525
42.8	4.08333	3.03704	2.18543	1.25718
42.81	4.10307	3.02924	2.18945	1.24745
42.82	4.09211	3.05068	2.18141	1.24005
42.83	4.07675	3.02534	2.18945	1.26073
42.84	4.10965	3.06043	2.15327	1.25628
42.85	4.10088	3.03509	2.15729	1.23989
42.86	4.0943	3.02924	2.10503	1.25077
42.87	4.0943	3.04288	2.19749	1.24321
42.88	4.125	3.03704	2.16935	1.25615
42.89	4.08333	3.03314	2.17337	1.25668
42.9	4.09649	3.03509	2.17739	1.26181
42.91	4.10307	3.03314	2.13719	1.24633
42.92	4.10965	3.03509	2.17337	1.24045
42.93	4.10307	3.03119	2.17337	1.23883
42.94	4.14912	3.03119	2.16131	1.23531
42.95	4.14035	3.04483	2.13719	1.23593
42.96	4.14474	3.03704	2.18543	1.22739
42.97	4.125	3.03119	2.18141	1.24445
42.98	4.11623	3.02924	2.15729	1.23976
42.99	4.1557	3.03119	2.16533	1.2305
43	4.17544	3.04288	2.17739	1.24792
43.01	4.16667	3.03509	2.13317	1.25809
43.02	4.16667	3.03314	2.17739	1.25347
43.03	4.17982	3.02729	2.16533	1.24601
43.04	4.19737	3.05458	2.13719	1.25064
43.05	4.16447	3.03119	2.16131	1.24322
43.06	4.19518	3.03704	2.21759	1.23647
43.07	4.24342	3.03704	2.14925	1.22574
43.08	4.28289	3.03899	2.17337	1.21638
43.09	4.28728	3.03899	2.17337	1.21769
43.1	4.31579	3.03314	2.16935	1.20846
43.11	4.3443	3.02534	2.15729	1.21841
43.12	4.38596	3.02339	2.14925	1.20931
43.13	4.39912	3.03704	2.16827	1.20983
43.14	4.44737	3.05068	2.14486	1.21294
43.15	4.5	3.02339	2.15026	1.22402
43.16	4.48684	3.03314	2.15926	1.21164
43.17	4.5307	3.03899	2.16107	1.22464
43.18	4.5307	3.05848	2.14125	1.22693
43.19	4.54825	3.03704	2.14306	1.215
43.2	4.55921	3.03899	2.15926	1.21654
43.21	4.61623	3.04678	2.15386	1.21421
43.22	4.59211	3.03899	2.15926	1.22168
43.23	4.64254	3.04873	2.16647	1.23019
43.24	4.56579	3.04483	2.15026	1.22655
43.25	4.52851	3.05848	2.17187	1.23343
43.26	4.48904	3.04288	2.14846	1.23512
43.27	4.49561	3.03509	2.16827	1.23201
43.28	4.45395	3.03314	2.16827	1.23491
43.29	4.44079	3.04288	2.15926	1.23973
43.3	4.375	3.02339	2.18448	1.23504
43.31	4.40351	3.07992	2.16467	1.23869
43.32	4.40351	3.03119	2.17007	1.23974
43.33	4.36623	3.04288	2.15926	1.23285
43.34	4.3443	3.04678	2.17908	1.23648
43.35	4.30702	3.04483	2.17547	1.2418
43.36	4.28509	3.04288	2.17367	1.25271
43.37	4.28728	3.04483	2.17547	1.26185
43.38	4.27851	3.04483	2.16647	1.26793
43.39	4.22368	3.03509	2.18448	1.28431
43.4	4.21491	3.05458	2.19168	1.29024
43.41	4.19737	3.03899	2.18628	1.28986
43.42	4.16228	3.06043	2.18808	1.29611
43.43	4.18421	3.04483	2.20609	1.29549
43.44	4.13816	3.03509	2.17307	1.29345
43.45	4.15351	3.05068	2.18508	1.29093
43.46	4.125	3.04873	2.18358	1.28722
43.47	4.13816	3.04288	2.21059	1.278
43.48	4.14254	3.05068	2.2151	1.26753
43.49	4.14693	3.07018	2.2226	1.26673
43.5	4.125	3.03314	2.24361	1.26542
43.51	4.10965	3.05263	2.24511	1.26614
43.52	4.10746	3.04483	2.24811	1.27188
43.53	4.09868	3.03509	2.25262	1.26984
43.54	4.10307	3.05263	2.28714	1.27126
43.55	4.12719	3.05068	2.24661	1.27814
43.56	4.08991	3.03704	2.29464	1.28024
43.57	4.10307	3.05458	2.29314	1.28582
43.58	4.08991	3.03509	2.31265	1.2898
43.59	4.08991	3.04678	2.32015	1.29404
43.6	4.10526	3.04288	2.34717	1.30535
43.61	4.07237	3.05458	2.3952	1.32435
43.62	4.07456	3.04873	2.38769	1.33962
43.63	4.08553	3.07797	2.36068	1.35795
43.64	4.09649	3.05068	2.4087	1.37995
43.65	4.08114	3.07602	2.39069	1.4057
43.66	4.05702	3.03899	2.41471	1.43392
43.67	4.11404	3.05263	2.37569	1.44542
43.68	4.07456	3.04678	2.35467	1.45998
43.69	4.09211	3.04873	2.35017	1.45674
43.7	4.07895	3.05653	2.36368	1.44195
43.71	4.07237	3.06433	2.30965	1.42845
43.72	4.10088	3.06628	2.28714	1.40628
43.73	4.10526	3.06628	2.27963	1.37868
43.74	4.0636	3.05653	2.26612	1.36873
43.75	4.08114	3.06433	2.30214	1.35125
43.76	4.07456	3.05068	2.26913	1.33596
43.77	4.09211	3.07407	2.27513	1.32641
43.78	4.09868	3.06433	2.27363	1.32526
43.79	4.08333	3.07212	2.20759	1.32816
43.8	4.12061	3.07407	2.2181	1.32873
43.81	4.08553	3.07992	2.24961	1.3201
43.82	4.0636	3.08187	2.18808	1.31496
43.83	4.07018	3.07602	2.19408	1.30248
43.84	4.08991	3.07407	2.17908	1.29155
43.85	4.10088	3.07602	2.18808	1.28067
43.86	4.05702	3.07992	2.17157	1.27668
43.87	4.08991	3.07407	2.16287	1.27402
43.88	4.07895	3.12281	2.15926	1.28102
43.89	4.05482	3.10136	2.17007	1.27441
43.9	4.08553	3.09747	2.19347	1.27497
43.91	4.09868	3.09747	2.21759	1.26544
43.92	4.08991	3.09357	2.21759	1.26852
43.93	4.0636	3.09747	2.22161	1.26178
43.94	4.08333	3.10526	2.18543	1.2602
43.95	4.07456	3.10916	2.17739	1.25563
43.96	4.07018	3.12865	2.22563	1.25556
43.97	4.0943	3.1306	2.19347	1.24857
43.98	4.0614	3.1423	2.20955	1.24422
43.99	4.04386	3.12281	2.23367	1.24205
44	4.06579	3.12476	2.26049	1.2405
44.01	4.06579	3.1345	2.20781	1.24215
44.02	4.07018	3.14035	2.23039	1.25673
44.03	4.10088	3.154	2.25277	1.26475
44.04	4.05921	3.15595	2.28307	1.26679
44.05	4.09211	3.15205	2.29812	1.26719
44.06	4.0943	3.1423	2.26802	1.26752
44.07	4.10088	3.20858	2.23039	1.26185
44.08	4.06798	3.13645	2.25296	1.27317
44.09	4.06798	3.18908	2.23039	1.27527
44.1	4.07456	3.20663	2.27554	1.27312
44.11	4.07675	3.20468	2.27554	1.27665
44.12	4.06579	3.17154	2.27554	1.27498
44.13	4.12061	3.22612	2.26802	1.26623
44.14	4.0636	3.22027	2.20029	1.25682
44.15	4.08553	3.26316	2.29059	1.25336
44.16	4.07675	3.25926	2.29812	1.24798
44.17	4.09649	3.25146	2.18523	1.24813
44.18	4.0614	3.24561	2.26802	1.23857
44.19	4.07456	3.25926	2.29059	1.24864
44.2	4.08114	3.24756	2.29059	1.22913
44.21	4.07237	3.24561	2.24544	1.25141
44.22	4.07018	3.25731	2.28307	1.28778
44.23	4.12281	3.23587	2.26802	1.31228
44.24	4.08333	3.20078	2.26049	1.32886
44.25	4.06579	3.21637	2.31317	1.35841
44.26	4.08772	3.24172	2.28307	1.36583
44.27	4.05263	3.23197	2.26049	1.37145
44.28	4.07895	3.21832	2.27554	1.37208
44.29	4.07895	3.22027	2.34327	1.35651
44.3	4.06579	3.22417	2.25296	1.35241
44.31	4.06798	3.20078	2.22286	1.34657
44.32	4.0614	3.20273	2.29812	1.3301
44.33	4.07018	3.20273	2.30564	1.32883
44.34	4.08553	3.19298	2.28307	1.31727
44.35	4.08991	3.15205	2.29812	1.31084
44.36	4.05921	3.14815	2.29812	1.30211
44.37	4.08114	3.16764	2.23039	1.30671
44.38	4.08333	3.15205	2.29059	1.29847
44.39	4.08991	3.15205	2.32822	1.2981
44.4	4.05921	3.15595	2.29812	1.28231
44.41	4.05702	3.15595	2.24544	1.28953
44.42	4.05921	3.14815	2.27554	1.30057
44.43	4.08991	3.13645	2.25296	1.2954
44.44	4.08553	3.14035	2.23791	1.31477
44.45	4.07237	3.11696	2.31832	1.31215
44.46	4.05702	3.11696	2.30564	1.31927
44.47	4.06579	3.11696	2.30564	1.32094
44.48	4.06579	3.10136	2.29802	1.30661
44.49	4.08991	3.10721	2.31317	1.29439
44.5	4.09868	3.09357	2.35366	1.30577
44.51	4.07675	3.08382	2.39756	1.32278
44.52	4.05921	3.09357	2.32439	1.32375
44.53	4.07018	3.08772	2.40244	1.31699
44.54	4.08114	3.06628	2.40244	1.30521
44.55	4.08333	3.06823	2.38293	1.32317
44.56	4.07675	3.06628	2.36341	1.31143
44.57	4.08114	3.08187	2.37317	1.2991
44.58	4.06798	3.07992	2.35366	1.31273
44.59	4.06798	3.07018	2.32927	1.31115
44.6	4.06798	3.06238	2.42683	1.31414
44.61	4.08114	3.08382	2.35366	1.32023
44.62	4.05263	3.07992	2.37805	1.32447
44.63	4.09211	3.07212	2.33902	1.33136
44.64	4.07456	3.06628	2.39756	1.33407
44.65	4.08114	3.07992	2.31951	1.34906
44.66	4.07675	3.05458	2.32439	1.34597
44.67	4.07895	3.05653	2.33415	1.33047
44.68	4.07675	3.07212	2.37317	1.32387
44.69	4.04605	3.04678	2.32927	1.33167
44.7	4.07456	3.05068	2.30976	1.31605
44.71	4.07018	3.05653	2.29512	1.33018
44.72	4.08991	3.04873	2.33902	1.32943
44.73	4.07895	3.02339	2.32439	1.31782
44.74	4.07675	3.04483	2.37317	1.31778
44.75	4.08772	3.07992	2.32927	1.31782
44.76	4.07018	3.05068	2.30488	1.32065
44.77	4.05702	3.05068	2.33902	1.31666
44.78	4.08114	3.05653	2.32439	1.31451
44.79	4.08114	3.04483	2.3	1.32608
44.8	4.08114	3.04094	2.27561	1.31422
44.81	4.08114	3.05848	2.30488	1.32791
44.82	4.05702	3.04483	2.39268	1.34881
44.83	4.07237	3.04873	2.28049	1.36134
44.84	4.04605	3.06238	2.31463	1.35832
44.85	4.08114	3.06628	2.30976	1.37554
44.86	4.08991	3.04678	2.34878	1.36535
44.87	4.08333	3.03704	2.31463	1.35405
44.88	4.07456	3.03899	2.32927	1.36415
44.89	4.07456	3.04094	2.2561	1.36625
44.9	4.0636	3.04678	2.27073	1.37285
44.91	4.04167	3.04873	2.29512	1.36675
44.92	4.05921	3.02339	2.28537	1.35979
44.93	4.08114	3.05263	2.24634	1.35435
44.94	4.08991	3.03314	2.27561	1.36626
44.95	4.06579	3.03899	2.37317	1.38363
44.96	4.07675	3.03704	2.25122	1.39833
44.97	4.06798	3.03314	2.3439	1.3861
44.98	4.08991	3.03119	2.31463	1.36611
44.99	4.06579	3.01559	2.24146	1.35325
45	4.08114	3.02924	2.33415	1.3359
45.01	4.0636	3.04678	2.28537	1.32251
45.02	4.04386	3.05263	2.33415	1.32075
45.03	4.06579	3.03314	2.2561	1.29972
45.04	4.05921	3.03704	2.33415	1.29527
45.05	4.06798	3.02924	2.31463	1.29156
45.06	4.07018	3.03704	2.31951	1.2749
45.07	4.07018	3.02144	2.31951	1.27999
45.08	4.07018	3.03899	2.30976	1.3054
45.09	4.0636	3.04678	2.27073	1.31955
45.1	4.07237	3.02144	2.25122	1.33933
45.11	4.06579	3.04094	2.2561	1.33311
45.12	4.07895	3.03704	2.3	1.31942
45.13	4.06579	3.03899	2.24634	1.31782
45.14	4.04605	3.04288	2.37805	1.31412
45.15	4.06798	3.03704	2.31951	1.32321
45.16	4.06579	3.03509	2.24146	1.31971
45.17	4.05921	3.04288	2.23171	1.30247
45.18	4.07237	3.02924	2.25122	1.29437
45.19	4.07895	3.03509	2.20732	1.28176
45.2	4.04605	3.01365	2.24634	1.26618
45.21	4.04825	3.04094	2.28049	1.25322
45.22	4.08772	3.03119	2.2122	1.25265
45.23	4.04825	3.02534	2.22195	1.25103
45.24	4.05921	3.03899	2.26585	1.24696
45.25	4.06579	3.02534	2.26585	1.24706
45.26	4.07018	3.02729	2.25122	1.24043
45.27	4.06579	3.03704	2.29512	1.24228
45.28	4.0614	3.03509	2.24146	1.24522
45.29	4.05702	3.02144	2.26098	1.26327
45.3	4.07675	3.03509	2.22683	1.27188
45.31	4.07018	3.04288	2.22195	1.27698
45.32	4.07675	3.02534	2.23659	1.27407
45.33	4.05482	3.02924	2.23659	1.28641
45.34	4.08772	3.02729	2.22195	1.29197
45.35	4.05702	3.03509	2.24146	1.27891
45.36	4.04825	3.04288	2.24146	1.28619
45.37	4.04605	3.04288	2.20244	1.27695
45.38	4.07675	3.02924	2.25122	1.25778
45.39	4.08772	3.02924	2.18293	1.24279
45.4	4.05702	3.03119	2.20732	1.22464
45.41	4.05702	3.03899	2.20244	1.22168
45.42	4.0614	3.03119	2.26098	1.22339
45.43	4.0636	3.03314	2.20732	1.21949
45.44	4.05263	3.04288	2.22195	1.23001
45.45	4.06579	3.04678	2.16829	1.22281
45.46	4.07456	3.03119	2.23171	1.23258
45.47	4.0307	3.03119	2.20244	1.23714
45.48	4.07456	3.02339	2.24146	1.23656
45.49	4.07456	3.02339	2.25122	1.24162
45.5	4.04386	3.02339	2.2561	1.24579
45.51	4.09211	3.02729	2.18543	1.24898
45.52	4.06798	3.02924	2.17739	1.24626
45.53	4.06798	3.02534	2.16533	1.2421
45.54	4.06798	3.02924	2.14925	1.24117
45.55	4.07675	3.01365	2.17337	1.23497
45.56	4.0636	3.04094	2.17337	1.22377
45.57	4.05702	3.04483	2.20553	1.21244
45.58	4.05482	3.03119	2.18543	1.21195
45.59	4.06579	3.02924	2.16131	1.20505
45.6	4.05702	3.02339	2.15729	1.20488
45.61	4.05482	3.01754	2.20955	1.20201
45.62	4.08772	3.03314	2.17739	1.21582
45.63	4.07237	3.01365	2.20151	1.22238
45.64	4.0636	3.03119	2.17739	1.23555
45.65	4.05921	3.02144	2.16131	1.24461
45.66	4.07456	3.02729	2.19347	1.23424
45.67	4.07895	3.03314	2.15729	1.23836
45.68	4.06579	3.03119	2.13719	1.23201
45.69	4.07237	3.03509	2.17739	1.227
45.7	4.07018	3.02144	2.15729	1.2188
45.71	4.04825	3.03704	2.16131	1.22239
45.72	4.07456	3.02729	2.15729	1.22354
45.73	4.07675	3.03704	2.12513	1.22853
45.74	4.05702	3.03509	2.18945	1.22316
45.75	4.03728	3.01754	2.12915	1.24116
45.76	4.08553	3.02729	2.19749	1.24429
45.77	4.07675	3.02534	2.18141	1.24613
45.78	4.06579	3.03899	2.14925	1.23956
45.79	4.07237	3.01949	2.15327	1.23891
45.8	4.0636	3.03314	2.18543	1.2166
45.81	4.07018	3.02729	2.18141	1.22007
45.82	4.03947	3.04483	2.18543	1.21356
45.83	4.07018	3.01949	2.12915	1.21529
45.84	4.03289	3.03509	2.18141	1.21818
45.85	4.0614	3.02534	2.19749	1.22576
45.86	4.04167	3.00975	2.20151	1.23382
45.87	4.08772	3.04288	2.15327	1.22171
45.88	4.05482	3.04678	2.17739	1.22108
45.89	4.07237	3.02729	2.14121	1.22831
45.9	4.07675	3.01949	2.16935	1.21763
45.91	4.05482	3.02339	2.15729	1.2085
45.92	4.05482	3.02144	2.19347	1.19972
45.93	4.05921	3.02924	2.13719	1.2028
45.94	4.07237	3.03509	2.17739	1.17655
45.95	4.0614	3.02534	2.17337	1.16985
45.96	4.05263	3.02534	2.13317	1.17261
45.97	4.0636	3.02339	2.19347	1.1802
45.98	4.08333	3.02339	2.14121	1.19215
45.99	4.07237	3.02144	2.15327	1.19573
46	4.0636	3.02144	2.16533	1.19402
46.01	4.05044	3.02144	2.14925	1.18335
46.02	4.06798	3.02534	2.13317	1.20293
46.03	4.04605	3.01949	2.14523	1.19893
46.04	4.04605	3.02924	2.13317	1.18913
46.05	4.05263	3.02729	2.14121	1.20099
46.06	4.06798	3.02924	2.14523	1.2096
46.07	4.06798	3.03119	2.18141	1.2176
46.08	4.06579	3.03509	2.11709	1.21497
46.09	4.05921	3.02534	2.18543	1.21899
46.1	4.06798	3.02534	2.13317	1.23412
46.11	4.0614	3.02924	2.13719	1.25212
46.12	4.07237	3.02729	2.15729	1.26293
46.13	4.0636	3.03704	2.15327	1.26026
46.14	4.05482	3.03119	2.15729	1.26315
46.15	4.06798	3.01949	2.14523	1.25738
46.16	4.08114	3.02534	2.16131	1.25755
46.17	4.05921	3.02144	2.19749	1.23547
46.18	4.09649	3.02729	2.14523	1.23
46.19	4.06579	3.02534	2.14925	1.22264
46.2	4.07018	3.01949	2.14523	1.19379
46.21	4.07237	3.02924	2.12915	1.19032
46.22	4.0636	3.02924	2.14523	1.18714
46.23	4.03947	3.02729	2.17739	1.17027
46.24	4.07456	3.01949	2.16131	1.18543
46.25	4.0636	3.01365	2.16935	1.20594
46.26	4.06579	3.01754	2.16935	1.19711
46.27	4.06579	3.01559	2.14121	1.19626
46.28	4.07456	3.00975	2.13719	1.21089
46.29	4.07895	3.02534	2.15327	1.21422
46.3	4.07018	3.02729	2.16131	1.22207
46.31	4.0636	3.01949	2.14925	1.22458
46.32	4.04825	3.02729	2.16131	1.24159
46.33	4.04605	3.01949	2.18945	1.23402
46.34	4.06798	3.03119	2.16533	1.236
46.35	4.07018	3.01949	2.16131	1.2361
46.36	4.03947	3.02339	2.14121	1.23959
46.37	4.04386	3.03119	2.13719	1.22697
46.38	4.08553	3.02924	2.14925	1.24799
46.39	4.04605	3.01949	2.14523	1.24721
46.4	4.08114	3.02339	2.14523	1.22469
46.41	4.03947	3.02729	2.18141	1.22271
46.42	4.07675	3.02729	2.16935	1.2169
46.43	4.07237	3.02534	2.16131	1.21772
46.44	4.0614	3.03119	2.14523	1.21414
46.45	4.05482	3.02144	2.15327	1.21965
46.46	4.06579	3.00975	2.16935	1.21407
46.47	4.04386	3.01365	2.13719	1.22379
46.48	4.05044	3.03119	2.17739	1.22958
46.49	4.07018	3.03509	2.19347	1.21829
46.5	4.05044	3.04678	2.11709	1.22953
46.51	4.05702	3.02144	2.15327	1.2218
46.52	4.07018	3.02729	2.16533	1.2299
46.53	4.07456	3.02924	2.14523	1.22959
46.54	4.07895	3.03314	2.13719	1.22296
46.55	4.06798	3.01949	2.14523	1.22011
46.56	4.07675	3.0117	2.15327	1.21201
46.57	4.05482	3.01754	2.15327	1.21
46.58	4.04386	3.01949	2.15327	1.21548
46.59	4.07456	3.02534	2.14523	1.20979
46.6	4.05921	3.02924	2.16131	1.18584
46.61	4.04605	3.03509	2.13719	1.19912
46.62	4.07018	3.02144	2.14523	1.20177
46.63	4.04167	3.02144	2.15327	1.20396
46.64	4.05702	3.01949	2.16935	1.20956
46.65	4.07456	3.02924	2.17337	1.20927
46.66	4.03947	3.01559	2.16131	1.21813
46.67	4.06579	3.02144	2.16131	1.22811
46.68	4.08991	3.02729	2.14121	1.22608
46.69	4.0614	3.00975	2.17739	1.22588
46.7	4.07237	3.03314	2.14523	1.22792
46.71	4.06579	3.03314	2.18543	1.22969
46.72	4.07237	3.02144	2.14121	1.24537
46.73	4.05921	3.02924	2.15327	1.22181
46.74	4.04825	3.03119	2.14523	1.21271
46.75	4.05044	3.02339	2.16935	1.23566
46.76	4.07675	3.0117	2.12513	1.24557
46.77	4.04825	3.02534	2.14121	1.25137
46.78	4.07237	3.03119	2.14925	1.25146
46.79	4.0636	3.03704	2.15327	1.24417
46.8	4.05921	3.03704	2.14121	1.22932
46.81	4.07237	3.03509	2.12915	1.22453
46.82	4.05263	3.01754	2.16533	1.21991
46.83	4.04605	3.02924	2.13719	1.22955
46.84	4.04167	3.02924	2.13317	1.23582
46.85	4.05482	3.02339	2.14925	1.23465
46.86	4.04605	3.02144	2.15729	1.2236
46.87	4.07456	3.02729	2.15729	1.20777
46.88	4.05044	3.02339	2.14925	1.21883
46.89	4.0636	3.00975	2.14121	1.22094
46.9	4.03289	3.01754	2.13719	1.22291
46.91	4.05921	3.02534	2.15729	1.22307
46.92	4.04825	3.02339	2.15729	1.20316
46.93	4.03728	3.02339	2.16533	1.18179
46.94	4.0614	3.03704	2.19347	1.18166
46.95	4.04386	3.01754	2.15327	1.19614
46.96	4.04167	3.02339	2.14523	1.20309
46.97	4.0614	3.02144	2.12111	1.21475
46.98	4.04605	3.03509	2.14925	1.21757
46.99	4.03509	3.02924	2.14523	1.20471
47	4.04605	3.01559	2.14925	1.19435
47.01	4.0307	3.02924	2.16533	1.18647
47.02	4.04825	3.02534	2.14121	1.18541
47.03	4.05263	3.0117	2.15729	1.16888
47.04	4.03728	3.02144	2.16131	1.16995
47.05	4.05702	3.01949	2.13719	1.16869
47.06	4.05921	3.03704	2.19347	1.17176
47.07	4.04386	3.03314	2.17739	1.1831
47.08	4.04167	3.02144	2.16533	1.20855
47.09	4.05921	3.02339	2.17337	1.20933
47.1	4.03728	3.02339	2.14925	1.20679
47.11	4.03947	3.02339	2.18543	1.2199
47.12	4.05921	3.01754	2.14523	1.22131
47.13	4.05482	3.02339	2.14925	1.20902
47.14	4.0636	3.01559	2.14925	1.20411
47.15	4.08333	3.03119	2.12513	1.17758
47.16	4.05921	3.03314	2.12915	1.18279
47.17	4.07675	3.01754	2.13317	1.16879
47.18	4.0614	3.02339	2.16935	1.17128
47.19	4.06798	3.02534	2.12915	1.17937
47.2	4.04825	3.01365	2.16935	1.18516
47.21	4.05921	3.02339	2.15729	1.20073
47.22	4.07237	3.02339	2.15729	1.21602
47.23	4.05702	3.01754	2.15327	1.21293
47.24	4.09211	3.03899	2.14925	1.21276
47.25	4.03947	3.02144	2.18945	1.22077
47.26	4.06798	3.02144	2.13719	1.21289
47.27	4.05263	3.01949	2.13719	1.20016
47.28	4.04825	3.01559	2.13317	1.18928
47.29	4.05702	3.01559	2.15327	1.19154
47.3	4.03289	3.02534	2.17739	1.19176
47.31	4.07018	3.02924	2.16533	1.16427
47.32	4.05702	3.01754	2.14121	1.15879
47.33	4.06798	3.02534	2.17337	1.15703
47.34	4.06579	3.03509	2.14925	1.15336
47.35	4.04605	3.03899	2.14925	1.16233
47.36	4.04605	3.02924	2.16935	1.16988
47.37	4.05482	3.00975	2.11709	1.16229
47.38	4.05263	3.02534	2.16131	1.16988
47.39	4.04386	3.01365	2.14925	1.18665
47.4	4.07237	3.02339	2.14121	1.19692
47.41	4.05263	3.01949	2.12111	1.21252
47.42	4.05702	3.02144	2.17739	1.2198
47.43	4.06798	3.02729	2.11709	1.24379
47.44	4.0614	3.02339	2.13719	1.2414
47.45	4.05921	3.01754	2.15327	1.23856
47.46	4.04605	3.02144	2.18543	1.25173
47.47	4.03728	3.01949	2.17739	1.22977
47.48	4.04605	3.02144	2.13719	1.21229
47.49	4.03289	3.02339	2.14121	1.20521
47.5	4.06798	3.03509	2.19347	1.18331
47.51	4.06579	3.03509	2.14925	1.172
47.52	4.0636	3.03119	2.17739	1.1735
47.53	4.05263	3.01559	2.21357	1.17517
47.54	4.0614	3.02339	2.17337	1.1765
47.55	4.0636	3.02144	2.12111	1.18287
47.56	4.07456	3.01365	2.14523	1.1824
47.57	4.08991	3.01754	2.17739	1.19364
47.58	4.04386	3.02144	2.16131	1.20359
47.59	4.05702	3.02729	2.17739	1.19446
47.6	4.06579	3.01559	2.14121	1.21083
47.61	4.0614	3.01559	2.16131	1.20812
47.62	4.05921	3.01754	2.14925	1.21957
47.63	4.0614	3.02534	2.17337	1.21983
47.64	4.05482	3.02534	2.14121	1.21186
47.65	4.05263	3.02144	2.15327	1.22092
47.66	4.07237	3.02144	2.13317	1.2209
47.67	4.07675	3.04094	2.13719	1.22241
47.68	4.05921	3.01754	2.16935	1.2166
47.69	4.07237	3.02924	2.18543	1.20756
47.7	4.06798	3.03509	2.14121	1.19595
47.71	4.08114	3.01559	2.15327	1.1863
47.72	4.05263	3.01949	2.14121	1.18965
47.73	4.04825	3.02144	2.15729	1.18606
47.74	4.06579	3.02534	2.16935	1.19753
47.75	4.03289	3.01559	2.20151	1.20228
47.76	4.04605	3.01365	2.17337	1.20675
47.77	4.04605	3.01559	2.14925	1.20076
47.78	4.05044	3.02339	2.13719	1.20143
47.79	4.04825	3.02534	2.13719	1.20465
47.8	4.05263	3.02729	2.13719	1.20644
47.81	4.06579	3.03119	2.14925	1.20388
47.82	4.05263	3.01949	2.16131	1.19488
47.83	4.04167	3.01365	2.14925	1.19167
47.84	4.06579	3.01949	2.15729	1.18634
47.85	4.05044	3.02144	2.15729	1.18851
47.86	4.07675	3.03119	2.12915	1.1895
47.87	4.07895	3.03704	2.12915	1.17723
47.88	4.05702	3.02144	2.15729	1.17142
47.89	4.05263	3.02339	2.14523	1.18279
47.9	4.07895	3.02144	2.16131	1.18693
47.91	4.07018	3.02924	2.13719	1.18665
47.92	4.05702	3.02924	2.14523	1.20112
47.93	4.05044	3.03119	2.16131	1.21255
47.94	4.05702	3.03119	2.12513	1.20725
47.95	4.04825	3.01559	2.16533	1.20439
47.96	4.0614	3.02339	2.16533	1.20451
47.97	4.07675	3.02144	2.10905	1.19896
47.98	4.03289	3.02534	2.13317	1.19826
47.99	4.06579	3.02924	2.12513	1.20823
48	4.05263	3.03509	2.17337	1.20054
48.01	4.05921	3.01949	2.16533	1.18821
48.02	4.03947	3.02729	2.14925	1.19842
48.03	4.05263	3.01754	2.13719	1.19776
48.04	4.07675	3.02534	2.17337	1.20138
48.05	4.04825	3.03119	2.14523	1.21085
48.06	4.07237	3.02144	2.15327	1.22791
48.07	4.06798	3.01559	2.12915	1.22996
48.08	4.06798	3.02924	2.14523	1.22669
48.09	4.06579	3.01949	2.12513	1.22996
48.1	4.05044	3.01365	2.12915	1.23398
48.11	4.07237	3.02534	2.13317	1.21976
48.12	4.08114	3.02534	2.16935	1.21428
48.13	4.0636	3.02729	2.18543	1.22287
48.14	4.0614	3.02339	2.15729	1.22466
48.15	4.03728	3.02534	2.16131	1.22857
48.16	4.05044	3.03314	2.13719	1.23275
48.17	4.05263	3.02339	2.14925	1.22121
48.18	4.03509	3.01559	2.16935	1.2255
48.19	4.06579	3.03899	2.14523	1.23081
48.2	4.06798	3.01559	2.14925	1.24009
48.21	4.05482	3.02729	2.15327	1.23381
48.22	4.07237	3.03314	2.13317	1.22651
48.23	4.08333	3.02729	2.16131	1.21614
48.24	4.05702	3.03509	2.14121	1.20575
48.25	4.03289	3.02924	2.14523	1.18529
48.26	4.05482	3.01365	2.12513	1.16914
48.27	4.06798	3.02924	2.15729	1.17715
48.28	4.0636	3.01754	2.14121	1.17964
48.29	4.04167	3.03119	2.16533	1.18413
48.3	4.08991	3.02339	2.15729	1.18013
48.31	4.06798	3.03119	2.16935	1.19276
48.32	4.03289	3.02339	2.14523	1.20713
48.33	4.03289	3.03509	2.11307	1.20447
48.34	4.04605	3.01949	2.18945	1.20182
48.35	4.0636	3.02339	2.13317	1.20671
48.36	4.05044	3.01559	2.15327	1.20762
48.37	4.07018	3.03314	2.16131	1.21263
48.38	4.08991	3.01949	2.16533	1.21687
48.39	4.09211	3.02729	2.16533	1.2062
48.4	4.04605	3.02534	2.15327	1.18711
48.41	4.08333	3.02924	2.16935	1.19873
48.42	4.07895	3.02534	2.16131	1.20297
48.43	4.05702	3.02144	2.14925	1.18819
48.44	4.06579	3.01754	2.18543	1.18647
48.45	4.07675	3.02534	2.15729	1.20966
48.46	4.06798	3.01559	2.13719	1.20712
48.47	4.06579	3.01949	2.15729	1.20835
48.48	4.06579	3.01949	2.16533	1.2094
48.49	4.05921	3.02729	2.12915	1.21186
48.5	4.08553	3.02339	2.12915	1.20277
48.51	4.04825	3.01754	2.18141	1.20324
48.52	4.06579	3.01754	2.13719	1.19869
48.53	4.04825	3.02729	2.15327	1.18752
48.54	4.04167	3.01754	2.13317	1.18715
48.55	4.04825	3.02729	2.15327	1.20629
48.56	4.05921	3.02339	2.12915	1.20613
48.57	4.04167	3.01754	2.14925	1.20336
48.58	4.03947	3.02729	2.12915	1.22941
48.59	4.0636	3.01365	2.12513	1.2478
48.6	4.05044	3.02144	2.11709	1.23906
48.61	4.05921	3.0078	2.16131	1.24569
48.62	4.0636	3.02144	2.14121	1.22846
48.63	4.05263	3.03119	2.18945	1.21905
48.64	4.07018	3.01365	2.16935	1.21266
48.65	4.0614	3.01949	2.12915	1.20802
48.66	4.07237	3.02144	2.15729	1.20821
48.67	4.0614	3.02144	2.14523	1.20009
48.68	4.04605	3.01754	2.14121	1.20512
48.69	4.04825	3.0117	2.13317	1.22079
48.7	4.05482	3.02144	2.15327	1.2256
48.71	4.0614	3.03314	2.16131	1.2323
48.72	4.07018	3.03509	2.13317	1.23816
48.73	4.05263	3.02534	2.14121	1.226
48.74	4.0636	3.01365	2.15729	1.21493
48.75	4.0943	3.01949	2.16935	1.20582
48.76	4.05263	3.02534	2.17739	1.19475
48.77	4.05921	3.01949	2.16935	1.19106
48.78	4.06579	3.02924	2.15327	1.18695
48.79	4.0614	3.02339	2.14925	1.19218
48.8	4.04167	3.02534	2.16935	1.19235
48.81	4.05044	3.02534	2.16935	1.17678
48.82	4.05702	3.03704	2.14925	1.18205
48.83	4.05263	3.02534	2.16131	1.19226
48.84	4.06579	3.03509	2.13719	1.18774
48.85	4.07018	3.02534	2.15327	1.18821
48.86	4.04605	3.01559	2.14925	1.18597
48.87	4.06579	3.02729	2.14121	1.18048
48.88	4.05921	3.01754	2.16533	1.16373
48.89	4.04825	3.03119	2.12513	1.16102
48.9	4.05263	3.01754	2.15327	1.15508
48.91	4.05482	3.01365	2.12513	1.15518
48.92	4.05044	3.01559	2.13317	1.16261
48.93	4.0614	3.01365	2.12915	1.16977
48.94	4.06579	3.02729	2.14121	1.15128
48.95	4.07237	3.03899	2.16533	1.1532
48.96	4.07237	3.02729	2.16131	1.1702
48.97	4.0614	3.0117	2.13719	1.18048
48.98	4.05921	3.02144	2.18945	1.16968
48.99	4.05921	3.01559	2.13719	1.17948
49	4.06579	3.02144	2.12513	1.1804
49.01	4.08772	3.01559	2.11709	1.18884
49.02	4.0614	3.02339	2.15729	1.2002
49.03	4.0636	3.0117	2.11709	1.20312
49.04	4.08772	3.01754	2.15729	1.20011
49.05	4.10088	3.03704	2.17739	1.21792
49.06	4.07237	3.02144	2.13317	1.22893
49.07	4.05702	3.02534	2.13719	1.23009
49.08	4.05702	3.03119	2.16131	1.21472
49.09	4.04386	3.02144	2.13317	1.23324
49.1	4.05263	3.03314	2.16131	1.23009
49.11	4.0636	3.01754	2.14121	1.22192
49.12	4.07237	3.02144	2.15729	1.20038
49.13	4.0636	3.02339	2.16533	1.21143
49.14	4.05702	3.00975	2.14121	1.20326
49.15	4.03947	3.02729	2.15327	1.19838
49.16	4.05702	3.01949	2.14523	1.1884
49.17	4.08114	3.03704	2.16131	1.16337
49.18	4.05702	3.02339	2.14523	1.16195
49.19	4.05263	3.02534	2.13317	1.15607
49.2	4.06798	3.02339	2.12513	1.15624
49.21	4.05044	3.02144	2.14523	1.15412
49.22	4.05482	3.02339	2.16533	1.1638
49.23	4.07018	3.01365	2.14523	1.18271
49.24	4.05482	3.01559	2.15729	1.17573
49.25	4.08553	3.01754	2.15327	1.18536
49.26	4.06798	3.02924	2.13719	1.18787
49.27	4.05263	3.02339	2.17337	1.19627
49.28	4.03947	3.02339	2.15729	1.19795
49.29	4.05482	3.02924	2.14121	1.18996
49.3	4.05263	3.02144	2.15729	1.20195
49.31	4.07237	3.01754	2.14523	1.20323
49.32	4.07675	3.01949	2.14925	1.19471
49.33	4.05482	3.01949	2.17337	1.19314
49.34	4.0636	3.01559	2.10905	1.21183
49.35	4.05702	3.02729	2.12915	1.20355
49.36	4.05921	3.01754	2.16533	1.21109
49.37	4.06798	3.01559	2.18141	1.20662
49.38	4.05044	3.02144	2.13317	1.19758
49.39	4.06798	3.02924	2.18141	1.20989
49.4	4.05921	3.00975	2.19347	1.20388
49.41	4.05263	3.0117	2.17739	1.20598
49.42	4.0636	3.02729	2.12915	1.20918
49.43	4.03728	3.01559	2.14925	1.2077
49.44	4.05263	3.01949	2.14925	1.22235
49.45	4.07675	3.02144	2.14523	1.19724
49.46	4.05482	3.01949	2.14523	1.19753
49.47	4.0636	3.02339	2.17337	1.20716
49.48	4.05702	3.02144	2.12111	1.22327
49.49	4.05044	3.01559	2.14121	1.20944
49.5	4.03509	3.02924	2.12915	1.21856
49.51	4.04167	3.02534	2.17739	1.2123
49.52	4.03728	3.01754	2.11709	1.21028
49.53	4.07018	3.02339	2.16533	1.21139
49.54	4.0636	3.0117	2.16131	1.20512
49.55	4.07456	3.02144	2.14925	1.21961
49.56	4.0943	3.02339	2.14121	1.22569
49.57	4.07895	3.01949	2.15327	1.21467
49.58	4.0636	3.02924	2.15327	1.20374
49.59	4.04825	3.02144	2.14121	1.18946
49.6	4.05263	3.01754	2.14523	1.20242
49.61	4.0307	3.00975	2.13317	1.20367
49.62	4.0614	3.03119	2.16533	1.21954
49.63	4.07018	3.01949	2.18945	1.20575
49.64	4.08553	3.01754	2.13317	1.2082
49.65	4.05921	3.01754	2.14523	1.19565
49.66	4.05482	3.02924	2.18543	1.18495
49.67	4.08114	3.01365	2.17337	1.17578
49.68	4.07675	3.01949	2.13317	1.17115
49.69	4.05263	3.01365	2.14925	1.16485
49.7	4.07895	3.02729	2.14523	1.15524
49.71	4.07456	3.02534	2.15729	1.13884
49.72	4.04167	3.03509	2.19749	1.13322
49.73	4.05263	3.02144	2.14925	1.14208
49.74	4.07237	3.02534	2.12915	1.16172
49.75	4.04386	3.01559	2.12915	1.161
49.76	4.05482	3.02339	2.16935	1.18167
49.77	4.05044	3.02144	2.19347	1.18711
49.78	4.03289	3.02729	2.17739	1.20176
49.79	4.08333	3.02144	2.16533	1.20521
49.8	4.08333	3.02924	2.16131	1.19291
49.81	4.0614	3.02729	2.14523	1.19223
49.82	4.05482	3.01949	2.16935	1.19327
49.83	4.05044	3.01559	2.14121	1.18135
49.84	4.10307	3.02144	2.14925	1.17833
49.85	4.04386	3.01949	2.19749	1.17879
49.86	4.06579	3.02144	2.17337	1.18776
49.87	4.0614	3.02729	2.14121	1.18891
49.88	4.07237	3.02339	2.14523	1.20539
49.89	4.04825	3.02339	2.17337	1.20839
49.9	4.05702	3.01949	2.14523	1.22307
49.91	4.05921	3.02339	2.12915	1.22279
49.92	4.07895	3.0117	2.12111	1.22961
49.93	4.05702	3.03509	2.14523	1.23113
49.94	4.05482	3.0078	2.17337	1.22758
49.95	4.08553	3.02339	2.15327	1.2235
49.96	4.08991	3.02534	2.18945	1.21221
49.97	4.07895	3.01754	2.16935	1.19246
[truncated: 4,003 more rows]

## Sheet: Fig. 3c
HER on Ni3Ni/NF		OER on Ni/NF		FOR on Cu3Ag7/CF
E / V vs RHE	Current density / mA cm-2	E / V vs RHE	Current density / mA cm-2	E / V vs RHE	Current density / mA cm-2
1.07431	3.69799	-0.00049141	12.6949	-0.03046	-0.03783
1.07653	1.50694	-0.00142	9.99369	-0.02648	0.73741
1.08077	0.73302	-0.00341	5.42319	-0.02248	1.40961
1.08479	0.63111	-0.00542	1.55395	-0.01853	2.088
1.08881	0.60418	-0.00745	-1.94677	-0.01449	2.99187
1.0928	0.59417	-0.00944	-5.14447	-0.01049	4.00158
1.09678	0.59195	-0.01144	-8.10679	-0.00649	5.1834
1.10081	0.59633	-0.01346	-10.8264	-0.00247	6.51166
1.10478	0.60827	-0.01541	-13.411	0.00151	7.96353
1.10878	0.61671	-0.01743	-15.8845	0.00551	9.75281
1.11277	0.62804	-0.01946	-18.1689	0.0095	11.4707
1.11673	0.64375	-0.02143	-20.3945	0.01351	13.4307
1.1208	0.6607	-0.02346	-22.5257	0.01749	15.74
1.1248	0.672	-0.02542	-24.5706	0.02153	18.1622
1.12879	0.6886	-0.02745	-26.6212	0.02562	20.9815
1.13279	0.70863	-0.02941	-28.6112	0.02971	23.7385
1.1368	0.72679	-0.03145	-30.525	0.0337	26.6657
1.14083	0.7457	-0.03343	-32.4756	0.03771	30.342
1.14483	0.7652	-0.03545	-34.3766	0.04168	33.8539
1.14881	0.78517	-0.03745	-36.3154	0.04573	37.5174
1.15284	0.80781	-0.03945	-38.2778	0.04974	41.4693
1.15678	0.82503	-0.04158	-40.3835	0.05369	45.7903
1.16112	0.93371	-0.04376	-42.5942	0.0577	50.1571
1.16541	0.87859	-0.04577	-44.6658	0.0617	54.7528
1.16975	0.81567	-0.04776	-46.7679	0.06572	59.4967
1.17405	0.93276	-0.04976	-48.8584	0.06971	64.4427
1.17807	0.9584	-0.05175	-51.0129	0.07373	69.5916
1.18204	0.9803	-0.05375	-53.2199	0.07771	74.8161
1.18601	1.00666	-0.05577	-55.4719	0.08168	80.4274
1.19011	1.05008	-0.05777	-57.8076	0.08572	85.982
1.19487	1.09043	-0.05978	-60.1266	0.0897	91.8709
1.19932	1.06704	-0.06179	-62.4907	0.09368	97.7664
1.20412	1.20074	-0.06376	-64.8723	0.09768	103.727
1.20909	1.17615	-0.06574	-67.4104	0.10171	110.212
1.21401	1.18851	-0.06775	-69.9737	0.10574	116.745
1.21892	1.30786	-0.06973	-72.5163	0.10972	123.072
1.22393	1.20486	-0.07174	-75.1005	0.11376	129.8
1.22822	1.25407	-0.07374	-77.7622	0.11775	136.497
1.23217	1.27957	-0.07576	-80.4017	0.12176	143.431
1.23652	1.37647	-0.07775	-83.1624	0.12577	150.355
1.24132	1.31831	-0.07976	-85.9107	0.12974	157.772
1.24543	1.39443	-0.08176	-88.7505	0.13371	165.075
1.24943	1.41929	-0.08377	-91.6643	0.13768	172.455
1.25344	1.45124	-0.08576	-94.3555	0.14175	179.935
1.25743	1.49149	-0.08776	-97.3359	0.14573	187.553
1.26143	1.53418	-0.08974	-100.265	0.14973	195.428
1.26592	1.58856	-0.09176	-103.261	0.15386	203.498
1.27061	1.59619	-0.09379	-106.314	0.15793	211.728
1.27463	1.65615	-0.09579	-109.241	0.16195	219.68
1.27864	1.70095	-0.09779	-112.339	0.16596	227.981
1.28261	1.74167	-0.09976	-115.458	0.16993	235.852
1.28661	1.79939	-0.10178	-118.527	0.17392	244.257
1.29062	1.84376	-0.10374	-121.804	0.17792	252.68
1.29463	1.89562	-0.10574	-124.964	0.18191	260.921
1.29864	1.9581	-0.10775	-128.02	0.18593	269.564
1.30263	2.02349	-0.10975	-131.214	0.18993	278.003
1.30663	2.09628	-0.11176	-134.625	0.19392	286.828
1.31059	2.17895	-0.11376	-137.939	0.19791	295.41
1.31464	2.27152	-0.11577	-141.192	0.20195	304.139
1.31864	2.39462	-0.11779	-144.531	0.20595	312.92
1.32266	2.53166	-0.11977	-147.944	0.20989	322.324
1.32667	2.72968	-0.12177	-151.343	0.21391	330.65
1.33063	3.07164	-0.1238	-154.847	0.21791	339.968
1.33461	3.79316	-0.1258	-158.426	0.22191	349.257
1.33865	5.37278	-0.12777	-161.76	0.22591	358.734
1.34263	8.07521	-0.12977	-165.421	0.22994	367.715
1.3466	11.8879	-0.13178	-168.916	0.2339	377.745
1.35062	16.7075	-0.13382	-172.426	0.23793	386.759
1.35463	22.1229	-0.13581	-175.985	0.24194	396.01
1.35863	27.6673	-0.13779	-179.739	0.24592	405.596
1.36261	32.7867	-0.1398	-183.357	0.2499	415.156
1.3666	36.9062	-0.14181	-186.848	0.25391	425.211
1.37064	39.4831	-0.14377	-190.377	0.2579	434.671
1.37472	40.2516	-0.14577	-194.186	0.26188	445.002
1.37884	39.0131	-0.14777	-197.875	0.26592	454.148
1.38283	36.6543	-0.14978	-201.554	0.26994	464.417
1.38681	33.9518	-0.15177	-205.675	0.2739	474.02
1.39079	31.7934	-0.15378	-209.322	0.27793	484.327
1.39484	30.0296	-0.15579	-213.297	0.28194	494.291
1.39883	27.9824	-0.15779	-217.068	0.28592	504.984
1.40283	25.3584	-0.15976	-220.927	0.2899	514.892
1.40686	22.3573	-0.16178	-224.886	0.29391	524.776
1.41101	19.4974	-0.16379	-228.725	0.29793	534.851
1.41525	17.1731	-0.1658	-232.59	0.30194	545.109
1.41927	15.3968	-0.1678	-236.556	0.30593	555.947
1.42319	13.9354	-0.16977	-240.596	0.30994	565.443
1.42719	12.7772	-0.17178	-244.499	0.31395	576.785
1.43122	11.8717	-0.17381	-248.628	0.31797	586.383
1.43521	11.1455	-0.17578	-252.799	0.32198	596.506
1.4392	10.6069	-0.17782	-256.876	0.32597	607.272
1.44321	10.165	-0.1798	-260.97	0.32995	617.449
1.44724	9.84364	-0.18179	-265.188	0.33393	627.3
1.45122	9.55703	-0.18378	-269.129	0.33793	638.767
1.45527	9.3276	-0.18578	-273.533	0.34192	648.349
1.45925	9.14809	-0.18776	-277.421	0.34597	659.408
1.46321	8.97429	-0.18976	-281.903	0.34996	669.939
1.46721	8.86051	-0.19177	-286.066	0.35394	680.062
1.47123	8.76329	-0.1938	-290.075	0.35798	690.035
1.47523	8.67651	-0.19579	-294.51	0.36197	701.854
1.47924	8.66261	-0.19781	-298.509	0.36593	711.635
1.48324	8.65745	-0.19979	-302.968	0.36995	722.355
1.48723	8.65126	-0.2018	-307.547	0.37393	731.792
1.49127	8.75328	-0.2038	-311.149	0.37796	743.473
1.49526	8.89134	-0.20581	-316.055	0.38191	754.646
1.49924	9.04916	-0.20781	-320.377	0.38593	764.771
1.50323	9.3189	-0.20979	-324.856	0.38995	775.078
1.5072	9.6741	-0.21182	-329.601	0.39395	785.006
1.51126	10.1395	-0.21381	-333.858	0.39768	795.72
1.51522	10.742	-0.21583	-338.461	0.39943	800.675
1.51923	11.5245	-0.2178	-342.988	0.39734	793.782
1.52327	12.5137	-0.21982	-347.448	0.39334	782.77
1.52722	13.6658	-0.22181	-351.496	0.38933	771.206
1.53127	14.9456	-0.22379	-356.262	0.38534	759.523
1.53528	16.3104	-0.22578	-360.552	0.38134	747.629
1.53923	17.6781	-0.22778	-365.052	0.37735	736.252
1.54325	19.1102	-0.2298	-369.854	0.3733	725.174
1.54727	20.6668	-0.23182	-374.63	0.36934	713.704
1.55126	22.4525	-0.23382	-379.454	0.36534	703.115
1.55527	24.5934	-0.23582	-384.066	0.36136	692.621
1.55928	27.117	-0.23779	-388.689	0.35737	680.654
1.56329	30.0378	-0.23983	-392.942	0.35334	669.32
1.56728	33.4442	-0.24179	-397.599	0.34931	658.333
1.57127	37.2833	-0.24382	-401.989	0.34534	648.566
1.57539	41.8119	-0.24581	-406.758	0.3413	636.963
1.57946	46.6063	-0.24795	-411.644	0.33733	625.908
1.58343	51.742	-0.25011	-416.14	0.33333	615.348
1.58748	57.2558	-0.25213	-420.98	0.32931	605.275
1.59147	63.1219	-0.25416	-425.926	0.32535	595.095
1.59546	69.4663	-0.25613	-430.713	0.32137	584.025
1.5995	76.1659	-0.25814	-435.11	0.31734	573.399
1.60345	83.1643	-0.26009	-440.165	0.31333	562.95
1.60751	90.563	-0.26208	-444.638	0.30935	552.962
1.6115	98.2328	-0.26411	-449.984	0.30531	542.197
1.61548	106.236	-0.26611	-454.356	0.3013	532.409
1.61947	114.481	-0.26812	-459.29	0.29729	521.849
1.62347	123.026	-0.27011	-463.781	0.2933	512.158
1.62748	131.836	-0.27213	-468.533	0.28929	502.321
1.63149	140.776	-0.27411	-473.127	0.28532	491.153
1.63547	150.157	-0.27609	-478.422	0.28132	481.757
1.6395	159.683	-0.27811	-481.56	0.2773	471.859
1.64348	169.398	-0.28012	-486.865	0.27331	462.138
1.64745	179.198	-0.28213	-492.162	0.26934	452.116
1.6515	189.368	-0.28409	-498.063	0.26531	442.278
1.65546	199.585	-0.28613	-502.849	0.2613	433.028
1.65946	210.012	-0.28813	-507.199	0.25731	423.281
1.66346	220.626	-0.29012	-512.088	0.25331	413.995
1.66746	231.248	-0.29216	-516.691	0.24931	404.503
1.67148	242.019	-0.29415	-521.986	0.24532	395.259
1.67548	253.038	-0.29616	-526.049	0.24133	385.832
1.67947	264.023	-0.29815	-531.063	0.23732	376.816
1.68347	275.089	-0.30011	-536.963	0.23331	367.803
1.6875	286.219	-0.30214	-540.944	0.22934	358.767
1.69151	297.434	-0.3041	-546.281	0.22533	349.429
1.69548	309.175	-0.30612	-550.568	0.22133	340.555
1.69946	320.791	-0.30812	-555.864	0.21731	331.677
1.70346	332.167	-0.31017	-560.991	0.21332	322.677
1.70749	344.519	-0.31218	-566.44	0.20933	314.108
1.71148	356.502	-0.31414	-572.245	0.20536	305.4
1.71551	368.001	-0.31615	-577.346	0.20135	297.071
1.71947	380.109	-0.31815	-581.796	0.19732	288.318
1.72349	391.88	-0.32018	-587.221	0.19334	279.995
1.72751	403.455	-0.32216	-591.022	0.18928	271.176
1.73171	416.329	-0.32417	-595.564	0.18532	262.843
1.73584	429.26	-0.32616	-601.598	0.18132	255.009
1.73985	441.644	-0.32816	-606.771	0.17731	246.967
1.74389	454.222	-0.33019	-611.346	0.17331	238.975
1.74794	466.781	-0.3322	-617.134	0.16933	231.296
1.75192	479.233	-0.33413	-622.407	0.16535	223.299
1.75592	491.709	-0.33618	-627.708	0.16135	215.772
1.75993	504.647	-0.33816	-631.403	0.15729	208.244
1.76395	517.291	-0.34014	-635.592	0.15336	200.767
1.76795	529.601	-0.34214	-642.099	0.14932	193.499
1.77191	541.62	-0.34415	-647.228	0.14534	186.106
1.77593	554.361	-0.34614	-652.067	0.14131	179.209
1.77993	566.873	-0.34816	-657.81	0.1373	172.135
1.78391	579.424	-0.35016	-662.236	0.13332	165.384
1.78793	592.738	-0.35217	-666.595	0.12934	158.623
1.79194	604.881	-0.35416	-672.265	0.12536	152.06
1.79596	618.778	-0.35615	-677.714	0.12134	145.765
1.79993	632.364	-0.35817	-682.863	0.11732	139.23
1.80395	643.453	-0.36019	-686.556	0.11333	132.978
1.80796	656.005	-0.36217	-690.051	0.10932	126.956
1.81198	669.173	-0.36417	-695.908	0.10533	120.757
1.81594	681.193	-0.36616	-701.942	0.10129	115.008
1.81991	694.37	-0.36821	-707.49	0.09729	109.38
1.82276	702.395	-0.37019	-713.797	0.09327	103.757
1.82353	705.828	-0.3722	-717.046	0.08918	98.1579
1.82154	696.967	-0.37419	-722.922	0.08512	92.5741
1.81753	681.76	-0.37619	-727.153	0.08108	87.3846
1.81353	667.978	-0.37815	-730.583	0.07713	82.2391
1.80954	653.737	-0.38017	-735.873	0.07308	77.3836
1.80555	640.325	-0.38213	-742.379	0.06909	72.6758
1.80153	625.566	-0.38414	-746.941	0.06508	68.2308
1.79752	611.892	-0.38616	-752.079	0.06105	63.7108
1.79357	598.117	-0.38818	-758.57	0.05708	59.5424
1.78954	585.55	-0.39015	-763.36	0.05306	55.4177
1.78552	571.708	-0.39216	-768.219	0.0491	51.5708
1.78152	557.392	-0.39418	-771.969	0.04509	47.6612
1.77752	544.772	-0.39616	-777.424	0.04107	44.0215
1.77351	531.31	-0.39817	-781.964	0.03709	40.6214
1.76953	517.963	-0.39978	-784.223	0.03309	37.3672
1.76556	505.069	-0.40046	-786.667	0.02906	34.17
1.76152	492.43	-0.39939	-785.385	0.02506	31.1864
1.75752	479.483	-0.39737	-780.244	0.02105	28.2398
1.75352	466.972	-0.39538	-773.772	0.01706	25.489
1.74953	453.31	-0.39338	-767.974	0.01311	22.9212
1.74554	440.389	-0.39136	-762.401	0.00911	20.5146
1.74147	426.624	-0.38939	-757.591	0.00513	18.2723
1.73747	413.797	-0.38738	-751.956	0.00109	16.1844
1.73344	401.937	-0.38537	-743.006	-0.00292	14.0984
1.7295	389.424	-0.38334	-734.484	-0.00692	12.2262
1.72549	376.89	-0.38137	-730.138	-0.01091	10.4806
1.72148	364.621	-0.37935	-724.409	-0.01513	8.73123
1.71748	352.507	-0.37739	-717.069	-0.01932	7.08198
1.71351	340.352	-0.3754	-712.806	-0.02332	5.81616
1.70947	328.092	-0.37337	-709.185	-0.02729	4.57901
1.70544	315.91	-0.3714	-701.37	-0.03129	3.30008
1.70145	303.911	-0.36942	-695.697	-0.03531	2.16928
1.69746	292.278	-0.36738	-688.991	-0.03931	1.06991
1.69347	280.775	-0.36537	-683.455	-0.04331	0.05649
1.68953	269.398	-0.36339	-679.301	-0.04733	-0.82799
1.68547	258.188	-0.36138	-674.43	-0.05128	-1.64746
1.68145	246.591	-0.35939	-669.365	-0.05531	-2.56156
1.67749	235.861	-0.35735	-664.419	-0.05933	-3.41599
1.67345	225.038	-0.35536	-659.599	-0.0633	-4.2157
1.66946	214.077	-0.35337	-653.988	-0.0673	-4.95202
1.66548	203.424	-0.35135	-647.447	-0.07128	-5.5276
1.66126	192.363	-0.34938	-641.21	-0.0749	-5.86594
1.65707	181.162	-0.34735	-634.579	-0.07643	-6.03046
1.65311	170.963	-0.34534	-630.548
1.6491	161.43	-0.34336	-626.009
1.64509	151.566	-0.34136	-620.504
1.6411	141.938	-0.33934	-615.766
1.63711	132.828	-0.33736	-612.119
1.63307	123.643	-0.33539	-606.633
1.62907	114.928	-0.33336	-602.261
1.62507	106.487	-0.33139	-595.775
1.62103	98.4091	-0.32939	-589.885
1.61707	90.5774	-0.32736	-585.468
1.61311	83.0953	-0.32537	-578.92
1.60912	75.8947	-0.32336	-573.976
1.60508	69.0094	-0.32139	-570.02
1.60107	62.494	-0.31934	-565.001
1.59706	56.3055	-0.31738	-558.763
1.59306	50.5006	-0.31536	-553.295
1.58908	45.0881	-0.31338	-548.067
1.58506	40.0242	-0.31137	-541.769
1.58106	35.352	-0.30934	-536.794
1.57708	31.0543	-0.30735	-531.907
1.5731	27.121	-0.3053	-527.647
1.56909	23.563	-0.30331	-522.819
1.56494	20.2924	-0.30132	-517.758
1.56088	17.2602	-0.29933	-513.881
1.55684	14.6864	-0.29735	-509.094
1.55287	12.4075	-0.29533	-503.824
1.54884	10.4092	-0.29335	-499.718
1.54484	8.63961	-0.29135	-494.273
1.54085	7.11693	-0.28936	-489.238
1.53687	5.7889	-0.28733	-484.423
1.53283	4.61123	-0.28531	-480.255
1.52884	3.62315	-0.28334	-475.228
1.52485	2.77874	-0.28135	-469.198
1.52082	2.02066	-0.27934	-464.893
1.51681	1.38143	-0.27731	-459.78
1.51282	0.85366	-0.27531	-455.968
1.50882	0.37987	-0.27331	-450.625
1.50482	-0.02522	-0.27132	-445.511
1.50085	-0.38792	-0.2693	-441.461
1.49684	-0.68227	-0.26731	-436.308
1.49285	-0.94825	-0.2653	-431.512
1.48883	-1.19199	-0.26331	-426.142
1.48484	-1.38934	-0.26133	-421.398
1.48083	-1.59051	-0.25933	-416.719
1.47683	-1.75	-0.25731	-412.356
1.47286	-1.88913	-0.25533	-407.737
1.46879	-2.053	-0.25333	-403.348
1.4648	-2.18041	-0.25133	-398.733
1.46081	-2.27702	-0.24932	-393.884
1.45688	-2.40471	-0.24733	-387.969
1.45286	-2.52388	-0.24529	-384.244
1.44883	-2.60705	-0.2433	-381.216
1.44484	-2.70601	-0.24133	-380.09
1.44085	-2.78616	-0.23932	-383.351
1.43679	-2.88759	-0.23731	-378.549
1.43284	-2.9689	-0.23529	-373.755
1.42882	-3.05464	-0.23333	-369.215
1.42482	-3.13622	-0.23129	-364.685
1.42082	-3.22265	-0.2293	-360.048
1.41683	-3.29896	-0.22728	-355.093
1.41286	-3.38054	-0.22528	-350.357
1.40883	-3.44635	-0.22328	-345.295
1.40482	-3.56611	-0.2213	-341.147
1.40085	-3.65213	-0.21933	-336.935
1.39682	-3.72529	-0.21731	-332.136
1.39281	-3.83836	-0.21534	-327.746
1.38878	-3.95172	-0.21334	-322.915
1.38479	-4.032	-0.2113	-318.508
1.38084	-4.14956	-0.20931	-314.611
1.37685	-4.27802	-0.2073	-310.324
1.37281	-4.402	-0.20528	-305.726
1.36881	-4.54813	-0.20332	-301.049
1.36482	-4.70242	-0.20128	-296.653
1.36082	-4.89289	-0.19926	-291.939
1.35685	-5.09125	-0.19729	-287.676
1.3528	-5.34792	-0.19529	-283.271
1.34879	-5.65959	-0.19329	-278.696
1.34483	-6.01786	-0.19127	-274.895
1.34082	-6.55102	-0.18925	-270.525
1.33683	-7.22086	-0.18728	-266.06
1.33283	-8.05194	-0.18527	-261.789
1.32886	-9.08006	-0.18326	-257.176
1.32483	-10.2202	-0.18128	-253.587
1.32084	-11.4632	-0.17932	-249.248
1.31683	-12.8382	-0.1773	-245.088
1.31278	-14.3708	-0.1753	-240.808
1.30877	-16.1558	-0.17331	-236.457
1.30481	-18.136	-0.17131	-232.558
1.30085	-20.4824	-0.16928	-228.245
1.29682	-23.2254	-0.16729	-224.391
1.29281	-26.2175	-0.16527	-220.528
1.28882	-29.5135	-0.1633	-216.48
1.28481	-32.8674	-0.16129	-212.488
1.28083	-36.1845	-0.15929	-208.519
1.27673	-39.3333	-0.15729	-205.152
1.27256	-41.6078	-0.15531	-201.24
1.26862	-42.4229	-0.15329	-197.331
1.2646	-41.1902	-0.15111	-192.874
1.26062	-37.3848	-0.14897	-189.52
1.25663	-30.7311	-0.14694	-185.648
1.25262	-23.6746	-0.14494	-182.064
1.24841	-18.9519	-0.14296	-178.138
1.24421	-16.1671	-0.141	-174.319
1.24017	-14.3972	-0.13899	-170.704
1.23616	-13.0353	-0.137	-166.984
1.23218	-11.9723	-0.13498	-163.33
1.2282	-11.05	-0.133	-159.843
1.22422	-10.2807	-0.131	-156.169
1.22022	-9.6095	-0.12894	-152.584
1.2162	-9.03243	-0.12697	-149.297
1.21218	-8.52754	-0.12499	-145.838
1.20821	-8.0825	-0.12296	-142.445
1.2042	-7.67504	-0.12096	-139.031
1.20019	-7.31096	-0.11898	-135.37
1.19621	-6.96608	-0.11697	-132.313
1.19221	-6.64823	-0.11499	-128.899
1.1882	-6.36394	-0.11297	-125.512
1.18419	-6.10522	-0.11094	-122.162
1.18022	-5.84614	-0.10894	-118.897
1.17622	-5.61506	-0.10696	-115.619
1.17219	-5.39337	-0.10495	-112.39
1.16819	-5.17447	-0.10296	-109.235
1.16419	-4.96822	-0.10097	-106.171
1.16019	-4.76994	-0.09896	-102.997
1.15615	-4.57997	-0.09698	-100.057
1.1522	-4.38281	-0.09501	-96.9227
1.14819	-4.20304	-0.09297	-93.9536
1.14421	-4.01901	-0.09094	-91.0759
1.14026	-3.8216	-0.08896	-88.1523
1.13621	-3.58137	-0.08697	-85.152
1.13219	-3.28601	-0.08496	-82.1777
1.12818	-2.94955	-0.08294	-79.3726
1.12418	-2.62973	-0.08096	-76.5738
1.12016	-2.39075	-0.07894	-73.8175
1.11594	-2.22847	-0.07693	-71.028
1.11176	-2.07581	-0.07497	-68.2434
1.10775	-1.97102	-0.07294	-65.4587
1.10378	-1.88599	-0.07091	-62.7346
1.09947	-1.83383	-0.06893	-60.034
1.09518	-1.73618	-0.06692	-57.4513
1.09113	-1.6859	-0.06493	-54.8447
1.08715	-1.63671	-0.06299	-52.2982
1.08318	-1.58787	-0.06095	-49.7224
1.07913	-1.55507	-0.05897	-47.1524
1.07535	-1.52443	-0.05697	-44.6324
1.07337	-2.20541	-0.05497	-42.1436
		-0.05295	-39.6347
		-0.05094	-37.2271
		-0.04895	-34.8699
		-0.04695	-32.4495
		-0.04495	-30.0771
		-0.04295	-27.8434
		-0.04095	-25.5383
		-0.03895	-23.2334
		-0.03696	-21.0369
		-0.03478	-18.6086
		-0.03259	-16.5148
		-0.0306	-14.4282
		-0.0286	-12.3153
		-0.02662	-10.2242
		-0.02463	-8.22844
		-0.02264	-6.19575
		-0.02062	-4.21594
		-0.01864	-2.2715
		-0.01663	-0.34473
		-0.01462	1.54078
		-0.0126	3.3705
		-0.01065	5.15115
		-0.00862	6.94071
		-0.00661	8.65503
		-0.00463	10.3607
		-0.00264	11.9828
		-0.00109	13.1996
		-0.00041505	13.5327
		-0.0003769	13.2787

## Sheet: Fig. 3d
HER/FOR		HER/OER
Voltage / V	Current density / mA cm-2	Voltage / V	Current density / mA cm-2
-0.05642	-4.14621	1.00051	1.85322
-0.05453	-3.31209	1.00244	1.85571
-0.05113	-2.11728	1.00442	1.87865
-0.04807	-1.65591	1.00647	1.88201
-0.04506	-1.1318	1.00842	1.90032
-0.0419	-0.54394	1.01047	1.91191
-0.03863	-0.06271	1.01246	1.93655
-0.03545	0.43995	1.01444	1.93711
-0.03238	0.92783	1.01645	1.95852
-0.02928	1.51469	1.01848	1.9649
-0.02622	1.93086	1.02048	1.97505
-0.02311	2.52276	1.02252	1.99366
-0.02011	3.02728	1.02449	2.0018
-0.01696	3.68254	1.02651	2.03271
-0.01388	4.20017	1.02855	2.04055
-0.0108	4.7562	1.0305	2.04866
-0.00771	5.38461	1.03254	2.05977
-0.00463	6.05696	1.03453	2.09133
-0.00157	6.60005	1.03652	2.09658
0.00153	7.25922	1.03855	2.10714
0.00455	7.9732	1.04053	2.11976
0.00769	8.56192	1.04253	2.12785
0.01074	9.24569	1.04448	2.15593
0.01384	9.96222	1.04651	2.17005
0.0169	10.5994	1.04854	2.17749
0.02001	11.2542	1.05055	2.18942
0.02311	11.9699	1.05253	2.19997
0.02614	12.7213	1.05452	2.23653
0.02924	13.3726	1.05654	2.24026
0.03236	14.2114	1.05853	2.24827
0.03543	14.8963	1.06057	2.2639
0.03853	15.6919	1.06253	2.27825
0.04158	16.5378	1.06455	2.29367
0.04466	17.3716	1.06658	2.32788
0.04769	18.1002	1.06857	2.32661
0.05078	18.9782	1.07056	2.3381
0.05391	19.8355	1.07259	2.36408
0.05696	20.6732	1.07457	2.38527
0.06002	21.6245	1.0766	2.3877
0.06312	22.5253	1.07855	2.40453
0.06618	23.2698	1.08061	2.44184
0.06927	24.3525	1.08256	2.44154
0.07235	25.3132	1.08455	2.45655
0.07545	26.25	1.08658	2.46881
0.07854	27.2724	1.08859	2.51557
0.08158	28.3742	1.09063	2.51821
0.08468	29.2944	1.09264	2.52487
0.08774	30.3868	1.09458	2.5418
0.09084	31.4928	1.09658	2.58817
0.0939	32.5637	1.09861	2.5915
0.09697	33.7101	1.10062	2.62163
0.10005	34.9383	1.10259	2.63754
0.10315	36.012	1.10464	2.64942
0.10639	37.348	1.10662	2.66827
0.10963	38.8494	1.10864	2.68014
0.11266	40.1066	1.11064	2.72834
0.11577	41.2678	1.11264	2.7364
0.11883	42.5863	1.11461	2.74916
0.12197	43.9338	1.11666	2.78874
0.12501	45.1506	1.11863	2.80028
0.12808	46.4766	1.1206	2.81356
0.13116	47.7995	1.12261	2.84183
0.13431	49.2317	1.12463	2.87925
0.13738	50.6305	1.12664	2.8831
0.14046	52.1969	1.12868	2.92962
0.14357	53.6396	1.13061	2.93982
0.14661	55.1303	1.13263	2.95414
0.14968	56.6887	1.13465	3.00074
0.15279	58.1904	1.13666	3.01171
0.15589	59.7081	1.13866	3.02872
0.15893	61.235	1.14068	3.08075
0.16201	62.864	1.14266	3.07778
0.16514	64.4924	1.14466	3.09441
0.16817	66.0315	1.14668	3.15358
0.17129	67.6752	1.14864	3.1521
0.17433	69.3765	1.15074	3.18869
0.17743	71.1567	1.1527	3.2153
0.18051	72.9185	1.15468	3.23199
0.18365	74.6302	1.15668	3.26748
0.18668	76.4655	1.15865	3.27626
0.18977	78.1962	1.16068	3.31656
0.19281	80.042	1.1627	3.33589
0.19593	81.9539	1.16474	3.35364
0.19899	83.8385	1.16673	3.39068
0.20212	85.694	1.16874	3.39575
0.20513	87.6116	1.1707	3.41423
0.20824	89.5582	1.17272	3.47036
0.21134	91.5688	1.17472	3.45548
0.21443	93.535	1.17673	3.51741
0.21748	95.5928	1.17871	3.52151
0.22059	97.5787	1.1807	3.56204
0.22363	99.7235	1.18273	3.56775
0.22675	101.811	1.18477	3.60869
0.22981	103.9	1.18675	3.63754
0.23288	106.036	1.18875	3.65363
0.23591	108.149	1.19072	3.66062
0.23905	110.418	1.19272	3.70095
0.24216	112.638	1.19472	3.70861
0.2452	114.886	1.19674	3.76565
0.2483	117.187	1.19871	3.77965
0.25137	119.518	1.20075	3.75483
0.25442	121.954	1.20275	3.865
0.25756	124.285	1.20476	3.83652
0.26061	126.722	1.20673	3.84648
0.26371	129.055	1.20874	3.89949
0.26681	131.409	1.21074	3.92238
0.26987	133.829	1.21276	3.94342
0.27293	136.387	1.21476	3.98791
0.27606	138.954	1.21677	3.98336
0.27909	141.495	1.2188	4.03109
0.28221	144.123	1.22086	4.09958
0.28528	146.655	1.22302	4.03159
0.28836	149.339	1.225	4.13449
0.29147	151.959	1.227	4.13766
0.29451	154.653	1.22896	4.13954
0.2976	157.381	1.23097	4.22107
0.30071	160.157	1.23296	4.19304
0.30377	162.91	1.23497	4.24856
0.30685	165.65	1.23697	4.28
0.30994	168.434	1.23899	4.31466
0.31303	171.373	1.241	4.33022
0.31609	174.159	1.24298	4.35249
0.31916	176.874	1.24347	4.07681
0.32228	179.71	1.24539	4.16342
0.32539	182.71	1.24861	4.34339
0.32845	185.736	1.25165	4.71007
0.33154	188.969	1.25424	5.46553
0.33464	191.887	1.25724	5.83556
0.33772	194.829	1.25999	6.19071
0.34082	197.85	1.2629	6.48494
0.34387	200.967	1.26567	6.68521
0.34694	204.063	1.26826	6.92015
0.35001	207.13	1.27123	7.04556
0.35318	210.174	1.27417	7.19452
0.35619	213.388	1.27713	7.39537
0.3593	216.423	1.28021	7.68639
0.36235	219.687	1.28292	7.78229
0.36531	222.735	1.28573	8.02255
0.36823	225.611	1.28869	8.33713
0.37111	228.618	1.29159	8.64022
0.37406	231.907	1.2944	8.95873
0.3772	235.303	1.29713	9.15456
0.38019	238.754	1.29971	9.35857
0.38332	242.51	1.30237	9.6286
0.38639	246.054	1.30517	9.91687
0.38937	249.458	1.30733	10.0912
0.39184	252.372	1.30981	10.4502
0.39393	254.731	1.31223	10.7316
0.39592	257.054	1.31507	11.097
0.3976	259.423	1.31751	11.4008
0.39946	261.086	1.32018	11.7337
0.40136	263.367	1.32277	12.1489
0.40306	265.596	1.32523	12.5173
0.40493	267.317	1.32766	12.8979
0.40682	269.518	1.33032	13.3611
0.40914	271.954	1.33296	13.8953
0.41144	274.898	1.33572	14.3685
0.41366	277.452	1.33866	15.0489
0.41549	279.5	1.34145	15.7348
0.41757	281.691	1.34404	16.323
0.41967	283.941	1.34667	17.0868
0.42208	286.676	1.34928	17.8296
0.42429	289.639	1.35174	18.5248
0.4259	291.877	1.35434	19.3152
0.42774	293.815	1.35703	20.1388
0.42998	296.223	1.35965	20.9526
0.43181	298.338	1.36225	21.7992
0.43369	300.477	1.36492	22.6471
0.43554	302.615	1.36766	23.4713
0.43747	304.991	1.37043	24.415
0.43947	307.543	1.37318	25.2778
0.4415	309.993	1.37581	26.0475
0.44341	311.994	1.378	26.7446
0.44527	314.261	1.38017	27.3998
0.44647	317.028	1.3828	28.1362
0.44837	319.13	1.38559	28.828
0.4501	320.986	1.38852	29.538
0.45213	323.374	1.39132	30.1885
0.45365	325.467	1.39405	30.7025
0.45546	327.249	1.39697	31.3177
0.4579	330.17	1.39979	31.7201
0.45975	332.418	1.40239	31.9796
0.46143	334.981	1.40488	32.2883
0.46351	337.675	1.40734	32.5083
0.46548	340.283	1.40979	32.5516
0.46766	343.204	1.41225	32.6477
0.46971	345.92	1.41535	32.7735
0.47157	347.981	1.41812	32.5928
0.47347	350.345	1.42078	32.4345
0.47514	352.24	1.42372	32.3199
0.47672	354.368	1.42648	32.1073
0.47876	356.663	1.42892	31.6958
0.48076	358.932	1.43157	31.2919
0.48293	361.426	1.4342	30.6288
0.48514	364.477	1.43679	29.8864
0.48698	366.993	1.43896	29.1253
0.48891	369.46	1.44096	28.397
0.49091	371.791	1.44279	27.6703
0.49261	373.991	1.44515	26.8637
0.49448	376.219	1.44751	25.9636
0.49654	379.157	1.44962	25.1989
0.49813	381.611	1.45162	24.5283
0.49981	383.861	1.45407	23.8859
0.50247	386.807	1.45683	23.2841
0.50494	389.899	1.45944	22.6889
0.50731	392.586	1.46182	22.2841
0.50978	395.547	1.46415	22.0845
0.51226	398.917	1.46646	21.8063
0.51459	402.148	1.46906	21.6029
0.51709	405.183	1.47136	21.3161
0.51982	408.544	1.47416	21.1541
0.5226	412.837	1.47683	21.0309
0.52492	417.04	1.47925	20.8768
0.52726	421.014	1.48201	20.8109
0.52988	424.937	1.4851	20.8053
0.53163	427.776	1.48802	20.7932
0.53314	429.794	1.49063	20.6766
0.53491	432.124	1.49298	20.5372
0.53612	433.795	1.49525	20.509
0.53698	434.874	1.49793	20.5543
0.53762	436.075	1.50053	20.5352
0.53864	436.949	1.50299	20.5251
0.53988	438.16	1.50554	20.5491
0.54129	440.324	1.5084	20.5668
0.54284	442.342	1.51086	20.6358
0.54437	444.211	1.5133	20.6198
0.54603	445.559	1.51613	20.7672
0.54785	448.332	1.51891	20.9167
0.54958	450.421	1.52184	21.0197
0.55067	452.281	1.52492	21.1335
0.55214	454.443	1.52743	21.1722
0.55307	456.538	1.53018	21.4556
0.55437	457.446	1.53313	21.7189
0.55562	458.931	1.53555	21.9007
0.55746	461.721	1.538	22.1453
0.55971	464.689	1.54071	22.4613
0.56139	467.035	1.54299	22.8173
0.56282	468.504	1.54554	23.2225
0.5638	470.106	1.54779	23.5206
0.56488	471.402	1.55027	23.9432
0.56623	473.562	1.55265	24.5483
0.56643	474.758	1.55532	25.1452
0.56706	475.495	1.55779	25.7883
0.56815	476.923	1.56011	26.4084
0.56991	479.188	1.56255	27.0844
0.57159	481.502	1.565	27.8535
0.57318	483.162	1.56764	28.6616
0.57452	484.661	1.57032	29.5132
0.57585	487.288	1.57243	30.2483
0.57716	488.063	1.5749	30.9946
0.57823	489.497	1.5774	31.8137
0.57984	491.381	1.57989	32.5984
0.5815	493.395	1.58233	33.3791
0.58329	495.127	1.58477	34.2787
0.58468	497.408	1.58699	34.9967
0.58549	498.746	1.58944	35.8171
0.58647	499.568	1.59195	36.7174
0.58776	501.445	1.59435	37.5282
0.5892	503.403	1.59703	38.4691
0.59058	504.593	1.59922	39.3954
0.59201	506.456	1.6015	40.3514
0.59354	508.348	1.60398	41.3907
0.59528	510.705	1.60642	42.4848
0.5968	513.012	1.6091	43.9342
0.59854	516.48	1.6112	45.0424
0.59948	518.485	1.61337	46.0063
0.60099	520.394	1.61571	47.2301
0.60284	523.089	1.61817	48.5526
0.60425	525.043	1.62061	49.9109
0.60566	526.547	1.62298	51.2854
0.60672	528.391	1.62513	52.5098
0.60851	529.268	1.62714	53.7539
0.6102	531.452	1.62942	55.275
0.61149	533.217	1.63131	56.5335
0.6129	534.983	1.63362	58.1058
0.61445	536.678	1.63589	59.7681
0.61585	538.996	1.63808	61.2475
0.61705	541.133	1.64043	62.9049
0.61854	543.79	1.6424	64.3762
0.62041	547.029	1.64473	65.8253
0.62251	549.762	1.64703	67.6238
0.62431	551.638	1.64906	69.1504
0.62481	552.501	1.65158	71.1342
0.62503	552.548	1.65368	72.9195
0.62506	552.61	1.65542	74.4985
0.6254	552.78	1.65724	75.849
0.62587	553.302	1.65908	77.393
0.62605	553.805	1.66127	79.1034
0.62613	554.231	1.66376	81.2725
0.62661	554.8	1.66625	83.4532
0.62711	555.767	1.66823	85.2181
0.62745	556.663	1.6705	87.3458
0.62749	556.77	1.67255	89.2857
0.62785	556.797	1.67471	91.1602
0.62821	557.283	1.67717	93.4319
0.62887	558.17	1.67937	95.5338
0.62951	558.281	1.68133	97.4268
0.62995	559.147	1.68368	99.6074
0.63016	559.28	1.68615	102.122
0.63038	559.61	1.68877	104.728
0.63119	560.601	1.69142	107.469
0.63154	561.285	1.69342	109.523
0.63172	561.516	1.69577	111.799
0.63203	561.955	1.69834	114.532
0.63228	562.402	1.70065	116.999
0.63231	562.283	1.703	119.6
0.63233	562.131	1.7053	122.036
0.6325	561.856	1.70764	124.658
0.63268	563.613	1.71009	127.45
0.63307	565.04	1.71258	130.219
0.63371	565.363	1.71508	133.152
0.6337	565.505	1.71754	135.837
0.63379	565.716	1.72013	138.855
0.63382	565.765	1.72278	141.836
0.6342	565.718	1.72538	144.879
0.63463	566.264	1.72786	147.873
0.63498	566.897	1.73019	150.714
0.63545	567.306	1.732	152.999
0.63584	568.535	1.73466	156.36
0.63619	569.741	1.7373	159.537
0.63638	570.11	1.7396	162.398
0.63675	570.676	1.74226	165.659
0.63697	571.108	1.74504	169.382
0.63695	571.334	1.7477	172.76
0.637	571.462	1.75045	176.358
0.63735	571.521	1.75281	179.429
0.63833	571.764	1.75499	182.054
0.63875	572.399	1.75744	185.202
0.63958	573.324	1.7602	188.852
0.64071	575.51	1.76285	192.689
0.64113	576.312	1.76518	195.878
0.6417	576.704	1.76779	199.455
0.64205	577.759	1.77026	202.832
0.64287	578.557	1.77302	206.46
0.64323	579.583	1.77598	210.347
0.6434	580.003	1.77857	214.324
0.6436	580.187	1.78111	218.092
0.64357	580.233	1.78338	221.548
0.64365	580.136	1.78608	225.186
0.6437	580.17	1.78863	228.915
0.64425	580.29	1.791	232.229
0.64437	580.456	1.79315	235.248
0.64487	580.539	1.79513	238.397
0.64568	581.363	1.79745	241.815
0.64596	582.421	1.79991	245.441
0.64621	582.885	1.80207	248.783
0.64671	584.043	1.80439	252.174
0.64753	585.09	1.80698	255.898
0.6483	586.222	1.80911	258.82
0.64874	586.965	1.81055	261.158
0.649	587.785	1.81171	263.277
0.64951	587.951	1.81245	265.509
0.65012	587.514	1.81344	266.75
0.65037	588.501	1.8148	268.263
0.65058	588.703	1.81634	270.784
0.65104	588.469	1.81694	272.552
0.65136	588.898	1.81786	274.148
0.65141	589.171	1.81948	276.134
0.65166	589.332	1.82096	278.187
0.65196	589.302	1.82271	280.576
0.65235	589.345	1.82424	283.251
0.65246	589.79	1.82568	285.404
0.65247	590.187	1.82723	287.596
0.65251	590.25	1.82875	289.884
0.65256	590.083	1.83035	292.282
0.65262	590.266	1.83186	294.839
0.65295	590.838	1.83295	296.501
0.6536	592.362	1.83358	299.226
0.65457	593.52	1.83466	300.18
0.65485	594.94	1.83581	301.844
0.65527	595.866	1.83661	303.562
0.6557	595.915	1.83772	304.887
0.65616	596.135	1.83873	307.388
0.65634	597.021	1.8405	309.891
0.65666	597.411	1.84203	312.714
0.65668	597.773	1.84281	315.189
0.65671	597.693	1.84363	316.394
0.65679	597.459	1.84497	317.704
0.65709	598.253	1.84653	319.741
0.6577	599.531	1.84711	321.438
0.65843	600.314	1.84747	322.583
0.65871	602.056	1.84778	324.168
0.65879	602.607	1.8486	325.031
0.65877	602.952	1.85014	326.498
0.65931	603.275	1.85142	328.086
0.66012	603.701	1.85261	329.732
0.66065	604.456	1.85387	331.528
0.66107	604.679	1.85485	334.109
0.66144	604.599	1.85607	335.756
0.66161	604.736	1.85779	338.604
0.66211	605.065	1.8593	341.933
0.66273	606.266	1.86085	344.665
0.66328	607.358	1.86244	347.266
0.66373	608.402	1.86397	350.04
0.66406	608.641	1.86553	352.291
0.66423	609.142	1.86709	354.528
0.66423	609.243	1.86792	357.307
0.66426	609.256	1.86825	358.948
0.66445	609.084	1.86931	359.949
0.66495	608.804	1.87073	361.695
0.66594	608.89	1.87124	363.695
0.66622	609.247	1.8715	364.975
0.66633	609.327	1.87152	365.577
0.66674	610.105	1.87196	365.631
0.66692	611.082	1.8728	366.021
0.667	611.46	1.87434	367.813
0.66737	611.846	1.87592	370.062
0.66803	613.148	1.87727	372.061
0.6686	615.327	1.87778	374.001
0.66946	616.471	1.8785	375.084
0.67011	617.83	1.87997	376.652
0.67057	620.534	1.88137	378.967
0.67106	622.453	1.88235	381.485
0.67145	626.575	1.88337	383.031
0.67199	628.671	1.88445	385.632
0.67243	629.719	1.88498	387.1
0.67362	630.862	1.88606	388.262
0.67417	632.308	1.88759	390.628
0.67425	633.22	1.8886	393.159
0.67433	633.561	1.88952	394.488
0.67433	633.773	1.89086	396.344
0.67442	633.7	1.89122	398.224
0.67446	633.541	1.89206	399.244
0.67444	633.488	1.89373	401.196
0.67447	633.455	1.89524	403.357
0.67454	633.465	1.89623	404.924
0.67459	633.39	1.89698	406.905
0.6746	633.523	1.89825	408.114
0.67469	633.632	1.89999	410.398
0.6751	633.782	1.90117	412.938
0.67565	634.673	1.90191	415.05
0.67569	635.491	1.90261	417.069
0.67625	635.849	1.90353	418.302
0.67672	635.867	1.90505	420.384
0.67676	635.77	1.90635	422.955
0.67676	635.432	1.90678	424.999
0.67697	635.343	1.9072	426.495
0.67712	635.723	1.90778	428.385
0.67738	636.31	1.90899	429.38
0.67814	636.983	1.91047	430.881
0.67845	637.384	1.91088	435.743
0.67878	638.026	1.91098	437.421
0.67924	638.587	1.91119	438.038
0.67926	638.679	1.91118	438.792
0.67954	638.545	1.91175	438.985
0.67976	638.907	1.91249	439.004
0.68027	639.248	1.91346	440.564
0.68024	639.536	1.91419	441.498
0.68032	639.835	1.91475	443.482
0.68065	640.104	1.91553	443.838
0.68119	640.633	1.91577	444.807
0.68181	642.067	1.91598	445.514
0.68234	643.033	1.91604	445.785
0.6824	643.29	1.91605	445.983
0.68254	643.223	1.9162	445.768
0.68274	642.806	1.9167	446.493
0.68284	642.9	1.91669	446.617
0.68284	642.958	1.91678	446.575
0.68287	643.093	1.91678	446.99
0.68292	643.429	1.91681	447.326
0.68293	643.669	1.91681	447.488
0.68294	643.761	1.91684	447.808
0.68316	643.663	1.91679	447.814
0.68333	643.194	1.91704	447.806
0.68362	643.255	1.91745	447.782
0.68375	644.32	1.91808	449.399
0.68375	644.467	1.91841	450.45
0.68378	644.313	1.91934	451.199
0.68383	644.323	1.91985	452.219
0.68402	644.353	1.92015	453.346
0.68431	644.39	1.92048	453.673
0.68505	644.428	1.921	454.282
0.68561	645.962	1.92133	456.138
0.68571	646.902	1.9213	456.137
0.68607	647.319	1.92136	455.982
0.68628	648.797	1.92136	456.061
0.68648	649.71	1.92143	455.979
0.68723	650.052	1.922	456.325
0.68821	650.971	1.92207	457.639
0.68859	651.904	1.92229	457.991
0.68866	652.197	1.92237	457.986
0.68864	652.592	1.92312	458.427
0.68869	652.409	1.92369	460.216
0.68874	652.163	1.92364	460.843
0.68879	652.261	1.92365	461.347
0.68884	652.017	1.92371	461.142
0.68889	652.03	1.92401	460.919
0.68957	652.057	1.92403	460.849
0.69019	651.866	1.92403	461.41
0.69021	652.143	1.9244	461.335
0.69027	652.409	1.92494	461.898
0.69054	652.696	1.92501	462.636
0.69118	653.757	1.9252	463.38
0.69144	654.826	1.92538	463.57
0.69163	655.345	1.92542	463.753
0.69217	656.106	1.92543	463.877
0.69291	656.607	1.92576	464.147
0.69327	657.063	1.92631	465.518
0.69334	657.497	1.92644	465.751
0.69357	657.731	1.92642	466.202
0.69367	658.441	1.92645	466.364
0.69364	658.866	1.92647	466.066
0.69373	658.724	1.92649	465.962
0.6939	658.802	1.92652	465.903
0.69409	659.071	1.92678	465.674
0.69436	659.308	1.92714	466.756
0.69463	660.718	1.92769	468.069
0.69512	661.3	1.92785	467.79
0.6953	661.812	1.92787	467.631
0.69559	662.3	1.92792	467.557
0.69559	662.786	1.92825	467.729
0.69562	663.167	1.92873	468.505
0.69586	663.856	1.92916	469.866
0.69626	664.301	1.92955	469.176
0.69669	666.143	1.92984	469.542
0.69676	666.881	1.9311	471.391
0.69675	667.137	1.93181	472.7
0.69683	667.095	1.93218	473.694
0.69712	667.339	1.93232	475.12
0.69769	667.679	1.93232	475.834
0.69859	668.449	1.93242	476.332
0.69882	668.504	1.93244	476.642
0.69883	668.644	1.93262	477.027
0.69883	668.774	1.93311	476.654
0.699	668.957	1.93339	476.561
0.69928	669.201	1.9341	477.579
0.69981	669.354	1.93446	478.54
0.6999	670.01	1.93468	479.784
0.69991	670.417	1.935	479.941
0.70038	670.485	1.93587	480.885
0.70063	670.71	1.93651	481.966
0.7007	670.901	1.93659	483.086
0.70092	670.779	1.93663	482.97
0.70154	671.106	1.93677	482.876
0.70196	671.981	1.93719	482.474
0.70204	672.671	1.9373	482.793
0.70214	673.088	1.93734	483.114
0.70251	673.05	1.93735	482.933
0.70313	673.152	1.93737	482.865
0.70369	673.452	1.93785	483.633
0.70462	674.272	1.93844	484.604
0.70524	675.635	1.93861	484.851
0.70547	676.555	1.93921	485.733
0.70546	677.444	1.93959	486.598
0.70549	677.809	1.94007	487.062
0.70582	677.899	1.94049	488.872
0.70626	678.706	1.94132	489.527
0.70651	678.75	1.94142	489.774
0.70657	679.171	1.94147	490.196
0.70682	679.294	1.94163	490.485
0.70738	680.639	1.94233	491.536
0.70752	681.172	1.94277	492.855
0.70759	681.363	1.94279	493.559
0.70765	681.541	1.94355	494.143
0.70772	681.676	1.94377	495.685
0.70788	681.859	1.94376	496.151
0.7081	681.694	1.9441	496.497
0.70826	681.423	1.94425	496.595
0.70845	680.589	1.94481	496.384
0.70851	680.712	1.9457	497.52
0.70856	680.912	1.94645	497.898
0.70859	681.569	1.94698	499.842
0.70867	681.943	1.94698	500.911
0.70864	682.474	1.94766	501.257
0.70869	682.379	1.94849	502.729
0.70874	682.329	1.94891	504.189
0.70874	682.266	1.94954	505.314
0.70882	681.837	1.95062	507.872
0.70888	681.759	1.95109	509.58
0.70907	681.683	1.95108	510.368
0.70925	681.93	1.95144	511.036
0.70934	682.174	1.95208	512.676
0.70937	682.343	1.95213	513.232
0.70936	682.362	1.95261	513.622
0.70941	682.341	1.9536	514.413
0.70959	682.834	1.95453	515.425
0.71003	682.302	1.95508	517.09
0.71091	682.404	1.95529	517.93
0.71137	682.025	1.95569	518.991
0.71142	682.229	1.95673	519.414
0.7116	682.516	1.95781	520.863
0.71178	682.336	1.95823	521.363
0.71184	682.515	1.9586	522.667
0.71188	682.956	1.95906	523.541
0.71199	683.003	1.95936	524.867
0.71196	682.979	1.95987	525.556
0.71224	682.769	1.96036	525.222
0.71289	682.807	1.96051	525.203
0.71303	682.574	1.96103	527
0.71339	682.9	1.96132	529.579
0.71438	683.719	1.96141	530.555
0.71464	684.23	1.96142	530.886
0.71492	684.715	1.96221	530.524
0.71538	685.365	1.96289	531.977
0.71635	686.087	1.96295	532.815
0.7166	687.016	1.96342	533.884
0.71667	687.444	1.96422	534.574
0.71703	687.977	1.9645	537.348
0.7175	689.847	1.96477	538.764
0.71776	690.781	1.96534	538.8
0.71791	690.906	1.96557	539.109
0.71855	691.879	1.966	539.895
0.71924	693.101	1.96616	541.727
0.71937	693.531	1.96621	542.688
0.71979	694.318	1.96628	543.101
0.72015	694.85	1.96626	542.992
0.72057	695.272	1.96655	543.198
0.72095	696.582	1.96738	542.652
0.72165	697.337	1.96783	542.697
0.72238	697.359	1.96824	543.077
0.72272	697.44	1.96882	544.268
0.72293	697.679	1.96879	544.514
0.72338	698.364	1.96884	544.962
0.72342	698.386	1.96891	545.134
0.72406	698.21	1.96891	545.264
0.7249	698.23	1.96891	545.422
0.72543	699.165	1.96893	545.068
0.72545	699.417	1.96898	544.757
0.7258	699.767	1.96897	544.785
0.72614	700.443	1.969	544.91
0.72612	701.08	1.96965	544.877
0.72651	701.349	1.9704	545.941
0.727	701.729	1.97108	546.644
0.72769	701.984	1.9717	546.832
0.72829	703.232	1.97197	548.1
0.72852	704.848	1.97269	549.028
0.72851	705.725	1.97347	550.292
0.72855	705.976	1.97404	551.959
0.72861	705.807	1.97496	554.019
0.729	705.657	1.97519	554.378
0.72945	706.101	1.97536	554.875
0.72961	705.886	1.97537	555.499
0.72969	705.601	1.97535	555.585
0.72987	705.664	1.9754	555.829
0.7305	705.6	1.97544	556.247
0.73178	706.613	1.97606	556.356
0.73295	708.177	1.97654	556.9
0.73325	709.186	1.97699	557.279
0.73328	710.218	1.97759	557.594
0.73326	710.687	1.97827	559.273
0.73374	710.805	1.97867	559.571
0.73467	713.614	1.97866	559.623
0.73504	716.217	1.97868	559.946
0.73531	716.945	1.97872	560.145
0.73564	717.459	1.97903	560.091
0.73612	717.595	1.97961	561.135
0.73645	717.916	1.97993	563.275
0.73696	717.943	1.98079	564.052
0.73698	718.178	1.98124	564.891
0.73709	718.334	1.98147	565.432
0.73706	718.642	1.98158	567.447
0.73722	718.597	1.98157	568.041
0.73773	718.968	1.98158	568.251
0.73783	719.027	1.98198	568.901
0.7384	719.636	1.98271	569.946
0.73848	719.304	1.98352	570.577
0.73855	719.383	1.98386	571.87
0.73858	719.77	1.98388	572.439
0.73864	719.941	1.98385	572.644
0.73869	719.798	1.98404	572.147
0.73869	720.146	1.98433	571.562
0.73873	720.406	1.98461	571.745
0.73882	720.786	1.98462	571.845
0.73885	720.814	1.98493	572.633
0.73947	720.539	1.98559	575.369
0.7401	720.549	1.98593	575.872
0.74017	720.985	1.98664	576.419
0.74023	720.919	1.98745	578.671
0.7403	721.151	1.9874	580.249
0.74106	721.413	1.98743	580.831
0.74189	721.621	1.98747	581.241
0.74189	722.268	1.98749	581.664
0.74213	722.598	1.98785	581.835
0.74228	722.874	1.98861	581.423
0.74234	722.899	1.98944	582.879
0.74239	722.905	1.99003	582.842
0.74243	722.815	1.99039	583.153
0.74241	722.676	1.9913	583.55
0.74278	723.423	1.99179	583.36
0.74286	723.93	1.99223	585.467
0.74322	724.504	1.99293	587.211
0.74383	726.865	1.99341	589.227
0.74415	727.998	1.99358	590.458
0.74471	728.645	1.99356	590.844
0.74484	728.729	1.99358	591.071
0.7449	729.277	1.9939	591.101
0.74494	729.688	1.99401	591.022
0.74498	730.043	1.99428	591.174
0.74513	730.598	1.99423	591.613
0.74552	730.8	1.99424	591.635
0.74593	730.728	1.99428	591.699
0.74628	730.842	1.99432	591.397
0.74664	730.643	1.99434	591.572
0.74753	730.916	1.99436	591.874
0.74856	732.037	1.99434	591.748
0.74868	731.45	1.99485	592.011
0.74886	731.089	1.99577	592.233
0.74952	732.069	1.99595	593.667
0.75018	733.147	1.99622	594.261
0.75083	733.507	1.99637	595.719
0.75146	733.718	1.99634	596.617
0.75158	734.222	1.99637	597.011
0.7516	734.243	1.9964	596.775
0.75203	734.588	1.99644	596.765
0.75279	736.499	1.99645	596.849
0.75321	738.59	1.99644	596.883
0.7535	740.003	1.9971	596.726
0.75366	740.933	1.99806	597.848
0.75408	741.561	1.99856	599.217
0.75463	741.698	1.99869	600.128
0.75515	741.69	1.99873	600.29
0.75603	742.372	1.99879	600.49
0.75634	743.755	1.99895	600.772
0.75683	744.477	1.99908	600.61
0.757	745.668	1.99929	600.648
0.75704	746.212	1.99973	600.807
0.75713	746.679	1.99946	600.965
0.75726	746.656	1.99786	600.204
0.75764	746.453	1.99473	594.691
0.75775	746.956	1.99164	586.41
0.75788	747.502	1.98857	579.015
0.75788	748.266	1.98547	572.874
0.75821	748.087	1.98237	566.143
0.75828	748.254	1.9793	560.611
0.7583	748.505	1.9762	552.963
0.75835	748.575	1.97311	546.677
0.75887	748.927	1.97004	539.889
0.75918	749.413	1.9669	532.476
0.75939	750.618	1.96388	525.591
0.75998	750.729	1.96074	519.409
0.76023	750.485	1.95767	513.041
0.76074	750.447	1.95456	506.352
0.76128	750.779	1.95151	499.469
0.76192	751.439	1.9484	493.218
0.76214	752.303	1.94538	487.271
0.76212	752.897	1.94226	481.115
0.76242	753.366	1.93918	475.26
0.76244	753.592	1.9361	469.137
0.76267	753.698	1.93302	461.861
0.76336	753.268	1.92992	455.198
0.76382	752.719	1.92684	451.005
0.76406	752.509	1.92376	445.57
0.76467	753.404	1.92068	438.755
0.76516	754.582	1.91758	432.229
0.76528	754.936	1.91449	425.604
0.76569	755.635	1.9114	419.661
0.76589	757.265	1.90833	413.175
0.76604	757.402	1.9053	406.787
0.76664	757.665	1.90213	401.391
0.76694	757.898	1.89915	395.566
0.76708	758.218	1.89598	390.031
0.76747	758.791	1.89297	384.873
0.7679	758.975	1.88985	378.917
0.76868	759.628	1.88675	373.543
0.76932	760.587	1.88365	367.449
0.76993	762.347	1.88059	362.618
0.77087	763.016	1.87755	358.535
0.77115	763.034	1.87441	353.024
0.77139	763.364	1.8713	346.731
0.77159	763.419	1.86823	340.695
0.77161	763.335	1.86518	334.868
0.77164	763.348	1.86205	329.204
0.77169	763.29	1.85903	324.766
0.77173	763.144	1.85588	320.456
0.77191	762.818	1.85284	314.38
0.77212	764.007	1.84974	308.943
0.77211	764.454	1.84664	304.335
0.77245	764.03	1.84359	298.542
0.77317	766.129	1.84046	293.406
0.77357	767.316	1.83743	288.27
0.77409	768.621	1.83433	283.497
0.77439	769.24	1.83126	278.598
0.77487	770.164	1.82816	273.237
0.77489	770.297	1.82508	268.231
0.77494	770.41	1.82198	264.095
0.77499	770.333	1.81894	259.614
0.77501	770.417	1.81592	255.138
0.77539	770.986	1.8129	250.907
0.77577	771.229	1.80983	245.773
0.77588	771.9	1.80676	241.004
0.7765	773.687	1.80369	235.996
0.77706	774.915	1.80062	231.313
0.77704	775.987	1.79751	227.03
0.77735	776.344	1.79444	222.517
0.77744	776.21	1.79138	217.755
0.77755	776.48	1.78829	213.841
0.77769	776.562	1.78521	209.394
0.77786	776.982	1.78213	205.144
0.77835	777.294	1.77901	200.866
0.77944	778.081	1.77594	194.767
0.78007	778.565	1.77285	190.243
0.78019	779.917	1.76978	185.825
0.78026	780.473	1.76674	181.685
0.78028	780.941	1.76361	177.542
0.78031	780.88	1.76054	173.562
0.78035	781.056	1.75746	169.658
0.78042	781.262	1.75439	165.674
0.78049	781.231	1.75129	161.691
0.7805	781.155	1.74815	157.818
0.78074	781.057	1.74512	153.866
0.78091	781.46	1.74202	150.125
0.78105	781.382	1.73896	146.653
0.78173	780.314	1.73588	143.004
0.78232	779.804	1.73278	139.492
0.78252	779.864	1.7297	136.108
0.78257	779.825	1.72666	132.662
0.78298	779.701	1.72356	129.34
0.78329	780.589	1.72047	125.987
0.78339	781.033	1.71737	122.627
0.78366	781.122	1.71429	119.202
0.78369	780.981	1.7112	115.866
0.78402	781.974	1.70813	112.646
0.78407	782.824	1.70505	109.428
0.78416	783.259	1.702	106.443
0.78415	783.287	1.69892	103.292
0.78445	783.533	1.69582	100.399
0.78478	782.953	1.69275	97.4888
0.7849	783.532	1.68967	94.4894
0.78504	783.626	1.68657	91.6054
0.78525	783.15	1.68355	88.8639
0.78583	783.335	1.68039	86.0555
0.78635	783.828	1.67732	83.3137
0.78707	784.994	1.67422	80.5595
0.78756	787.331	1.67119	77.9442
0.78793	788.812	1.66808	75.4874
0.78817	790.344	1.66499	72.9356
0.78875	792.053	1.66195	70.4137
0.78909	793.556	1.65885	68.0223
0.78962	793.422	1.65579	65.6514
0.78993	793.499	1.65269	63.2135
0.79028	793.247	1.64962	60.988
0.79063	793.05	1.64653	58.7643
0.79064	792.91	1.64344	56.5753
0.7907	792.853	1.6404	54.4211
0.79077	793.002	1.63735	52.3266
0.79078	792.853	1.6342	50.3957
0.79132	792.915	1.63111	48.4608
0.79175	793.576	1.62804	46.456
0.79218	794.376	1.62499	44.5682
0.79278	794.759	1.62189	42.7656
0.79334	795.967	1.61883	41.0768
0.79394	796.768	1.6157	39.3642
0.79476	797.313	1.61261	37.8287
0.79556	798.236	1.60957	36.2851
0.79606	800.969	1.6065	34.7519
0.7962	801.93	1.60336	33.3579
0.79639	801.145	1.60036	32.0454
0.79702	801.065	1.59726	30.6296
0.79784	801.674	1.59418	29.3601
0.79833	802.522	1.59113	28.1213
0.79855	803.189	1.58801	26.91
0.79874	803.191	1.58492	25.7386
0.79895	803.525	1.58184	24.6888
0.79909	804.132	1.57877	23.5194
0.79913	804.452	1.57563	22.5791
0.79959	804.549	1.57262	21.6099
0.7994	804.694	1.56952	20.7145
0.7976	804.006	1.56626	19.6343
0.79454	801.141	1.56307	18.7964
0.79146	795.121	1.56003	18.0661
0.78839	788.373	1.5569	17.2425
0.78526	783.695	1.55376	16.6335
0.78219	779.765	1.55073	16.0372
0.77903	773.674	1.54768	15.4533
0.77602	765.119	1.54455	14.8118
0.77289	759.995	1.54149	14.3118
0.76988	756.677	1.53842	13.8323
0.76674	749.219	1.53528	13.3394
0.76367	742.121	1.53222	12.9944
0.76061	739.451	1.52915	12.5121
0.75752	737.527	1.52605	12.1007
0.75443	733.606	1.523	11.7951
0.75135	728.253	1.51989	11.444
0.74819	722.772	1.51684	11.1653
0.74512	716.178	1.51373	10.7905
0.74213	708.062	1.51062	10.446
0.73896	703.494	1.5076	10.1999
0.73596	700.658	1.50452	9.88189
0.73282	695.774	1.50144	9.61666
0.72971	694.281	1.49838	9.41649
0.72667	690.197	1.49527	9.06792
0.7236	682.083	1.49217	8.88136
0.72042	675.371	1.48915	8.63309
0.71742	670.746	1.48602	8.31148
0.71433	666.034	1.48293	8.2098
0.7113	661.872	1.47981	7.93719
0.70817	657.835	1.4768	7.65182
0.70507	654.33	1.47376	7.49563
0.70201	648.473	1.47064	7.23785
0.69895	643.084	1.46753	7.06975
0.69583	639.068	1.46442	6.81543
0.69278	634.656	1.46135	6.58502
0.68973	630.409	1.45832	6.47299
0.68657	625.026	1.45523	6.27819
0.68349	620.52	1.45219	6.0624
0.6804	614.431	1.44907	5.95846
0.6773	610.823	1.44594	5.70515
0.67421	605.321	1.44293	5.50284
0.67113	601.674	1.43985	5.3945
0.66802	599.69	1.43677	5.15823
0.66499	594.724	1.43364	4.92919
0.66189	589.929	1.43058	4.7609
0.65881	586.23	1.42752	4.61914
0.65575	581.744	1.42445	4.45339
0.65264	576.906	1.42137	4.23378
0.64958	570.907	1.41827	4.15092
0.64649	565.708	1.4152	4.01949
0.64335	561.579	1.41209	3.92418
0.64029	558.295	1.40904	3.6423
0.63724	553.672	1.40595	3.55875
0.63421	549.531	1.40288	3.43349
0.63118	545.239	1.3998	3.17991
0.62811	540.547	1.3967	3.02898
0.62513	537.994	1.39362	2.85779
0.62198	534.007	1.39057	2.63878
0.61894	529.924	1.38746	2.54446
0.61581	526.345	1.38439	2.33234
0.61273	521.704	1.38135	2.14817
0.60965	517.661	1.37805	1.98282
0.60658	513.078	1.37486	1.7552
0.60355	507.742	1.37179	1.57408
0.60044	504.515	1.36869	1.34317
0.59735	502.073	1.36561	1.09924
0.59427	498.842	1.36249	0.9583
0.59118	493.593	1.35949	0.63356
0.58811	489.146	1.35645	0.35623
0.58501	485.327	1.35329	0.16304
0.58195	481.038	1.35022	-0.19447
0.57887	477.034	1.34712	-0.50009
0.57575	472.411	1.34405	-0.86298
0.5726	467.517	1.341	-1.19814
0.56959	464.115	1.33788	-1.56006
0.56656	461.635	1.33478	-1.99372
0.56345	458.336	1.3317	-2.37256
0.56035	454.701	1.32864	-2.78514
0.5573	450.201	1.32558	-3.17226
0.55419	445.708	1.32246	-3.67204
0.55111	440.848	1.31945	-4.0944
0.54805	437.81	1.31629	-4.5199
0.54494	434.044	1.31327	-5.04334
0.54184	429.433	1.31016	-5.54841
0.53881	425.871	1.30148	-7.84876
0.53571	422.139	1.29945	-8.14078
0.53264	417.287	1.29749	-8.45923
0.52956	412.692	1.29552	-8.78799
0.52646	409.322	1.29346	-9.12251
0.52335	405.533	1.29147	-9.39573
0.52027	402.351	1.28944	-9.72164
0.51722	399.024	1.28748	-10.0125
0.51412	394.22	1.28542	-10.2892
0.51105	389.657	1.28348	-10.6057
0.50797	385.447	1.28148	-10.8748
0.50495	381.707	1.27946	-11.1901
0.50184	378.33	1.27748	-11.4695
0.49876	375.424	1.27544	-11.7835
0.49566	371.356	1.27347	-12.103
0.49262	366.971	1.27148	-12.3202
0.4895	363.612	1.26946	-12.5926
0.48644	360.646	1.26746	-12.8022
0.4833	356.321	1.26547	-13.146
0.48028	351.929	1.26347	-13.3949
0.47718	347.604	1.26146	-13.6041
0.47412	343.603	1.25946	-13.9481
0.47103	339.938	1.25742	-14.2462
0.46794	336.191	1.25547	-14.4548
0.46488	332.6	1.2535	-14.6839
0.46178	329.351	1.25143	-15.0051
0.45874	325.895	1.24944	-15.2419
0.45559	322.26	1.24746	-15.5379
0.4525	318.387	1.24551	-15.8109
0.44943	313.759	1.24347	-16.0099
0.44636	310.43	1.24145	-16.2755
0.44328	306.665	1.23949	-16.577
0.44026	303.587	1.23747	-16.846
0.43709	301.166	1.23547	-17.1034
0.43403	297.577	1.2335	-17.4645
0.43095	294.386	1.23143	-17.7926
0.4279	290.611	1.22944	-18.0147
0.42484	286.695	1.22748	-18.4161
0.42169	282.721	1.22551	-18.5919
0.41862	279.109	1.22343	-18.9493
0.41558	275.705	1.22143	-19.2643
0.41246	272.075	1.21945	-19.5825
0.40939	269.004	1.21752	-19.8522
0.40632	266.438	1.21545	-20.1525
0.40324	264.951	1.21346	-20.4403
0.40017	261.549	1.21149	-20.7864
0.39714	258.471	1.20948	-21.0648
0.39401	255.067	1.20752	-21.4001
0.3909	251.669	1.20547	-21.7904
0.38775	248.225	1.20348	-22.1273
0.38466	245.031	1.20148	-22.4761
0.38161	241.623	1.1995	-22.7741
0.37854	237.667	1.19741	-23.1112
0.37542	234.596	1.19545	-23.4837
0.37237	231.847	1.19344	-23.8464
0.36931	227.85	1.19143	-24.1991
0.36622	224.609	1.18949	-24.4887
0.36314	221.441	1.18747	-24.8211
0.36001	218.174	1.18547	-25.0462
0.35691	215.176	1.18348	-25.3324
0.35394	212.081	1.18152	-25.5613
0.35087	208.866	1.17946	-25.7396
0.34774	205.628	1.17745	-25.7877
0.34465	202.528	1.1755	-25.8026
0.3416	199.364	1.17345	-25.783
0.33851	196.144	1.17147	-25.6655
0.33544	193.062	1.16952	-25.4646
0.33235	190.194	1.16749	-25.0396
0.32896	185.943	1.16553	-24.5648
0.32557	181.54	1.16349	-23.8272
0.32248	178.505	1.16148	-22.8831
0.31934	175.845	1.15948	-21.6703
0.31627	173.133	1.15746	-20.0939
0.3132	170.154	1.15547	-17.9118
0.31013	167.239	1.15349	-15.3246
0.30706	164.648	1.15151	-12.6774
0.30397	161.905	1.14946	-10.578
0.3009	159.077	1.1475	-9.16329
0.29787	156.387	1.1455	-8.05149
0.29473	153.822	1.14352	-7.20935
0.29167	151.291	1.14153	-6.63618
0.28857	148.74	1.13951	-6.12757
0.28551	146.229	1.13746	-5.6533
0.28238	143.65	1.13549	-5.25635
0.2793	141.176	1.13348	-4.85687
0.27629	138.744	1.13144	-4.61389
0.27319	136.174	1.12952	-4.26979
0.27014	133.639	1.12747	-4.09818
0.26702	131.243	1.12543	-3.8611
0.26393	128.829	1.12347	-3.62729
0.26086	126.45	1.12148	-3.41862
0.25778	124.077	1.11949	-3.16037
0.25472	121.735	1.11747	-3.05111
0.25162	119.419	1.11546	-2.81704
0.24854	117.163	1.11347	-2.67598
0.24547	114.958	1.11149	-2.46727
0.24238	112.833	1.10941	-2.26629
0.2393	110.702	1.10749	-2.20126
0.23622	108.537	1.10528	-1.90785
0.23316	106.398	1.10312	-1.8134
0.23006	104.233	1.10111	-1.62834
0.22698	102.159	1.09909	-1.48253
0.2239	100.117	1.09706	-1.36571
0.22088	98.1259	1.09508	-1.17189
0.21776	96.2933	1.09307	-1.03993
0.21467	94.3693	1.09108	-0.93599
0.21161	92.4247	1.08907	-0.75176
0.20853	90.5246	1.08711	-0.62158
0.20544	88.5322	1.08507	-0.53608
0.20234	86.6593	1.08308	-0.39211
0.19927	84.7711	1.08106	-0.27506
0.19622	82.9278	1.0791	-0.15781
0.19314	81.125	1.07708	-0.03381
0.19002	79.3142	1.07509	0.10811
0.18694	77.5426
0.18389	75.7955
0.18083	73.9827
0.17771	72.3499
0.1747	70.6155
0.17156	68.9022
0.16848	67.2354
0.16542	65.6248
0.16232	63.9916
0.15923	62.5006
0.1562	60.8076
0.15315	59.2957
0.15002	57.7549
0.14694	56.3164
0.14385	54.7821
0.1408	53.2752
0.13771	51.8057
0.13461	50.3768
0.1315	48.8637
0.12842	47.499
0.12538	46.1598
0.12231	44.7274
0.11919	43.3747
0.11614	42.1428
0.11303	40.8454
0.10996	39.5396
0.10691	38.2306
0.10375	37.0347
0.10074	35.8145
0.09766	34.6272
0.0946	33.2949
0.09152	32.17
0.08838	31.0216
0.08534	29.8295
0.08227	28.5884
0.07916	27.494
0.07609	26.3681
0.07302	25.2725
0.0699	24.1799
0.06687	23.0791
0.06373	21.9535
0.06072	20.8709
0.05763	19.97
0.05453	18.9635
0.05143	17.9405
0.04835	17.0003
0.0453	16.0748
0.04192	14.9672
0.03853	13.8216
0.03543	12.8374
0.03237	11.9313
0.02927	11.0752
0.02619	10.2301
0.02311	9.34153
0.02003	8.57543
0.01695	7.83483
0.01385	6.9979
0.01079	6.17689
0.00771	5.40592
0.00464	4.67923
0.00157	3.96537
-5.57099e-05	3.564
-0.000453947	3.36581
-0.000727836	3.32373
-0.00239	2.95208
-0.00548	2.37631
-0.00857	1.6641
-0.01165	0.95129
-0.01472	0.35553
-0.01777	-0.28154
-0.02088	-0.89477
-0.02394	-1.50956
-0.02734	-2.08605
-0.03067	-2.75273
-0.03381	-3.26077
-0.03687	-3.78276
-0.03991	-4.34631
-0.04303	-4.87779
-0.04603	-5.45034
-0.04914	-5.8583
-0.0522	-6.301
-0.05516	-6.75025
-0.05672	-7.08541

## Sheet: Fig. 4a
Chronoamperometric curve
Time / s	Current density / mA cm-2
1.4186	-21.3037
2.4186	-18.9842
3.4186	-18.3948
4.4186	-18.1847
5.4186	-17.9206
6.4186	-17.6029
7.4186	-17.4202
8.4186	-16.9874
9.4186	-16.3477
10.4186	-15.8423
11.4186	-15.6151
12.4186	-15.6552
13.4186	-15.3712
14.4186	-15.0816
15.4186	-14.8035
16.4186	-14.5425
17.4186	-13.8162
18.4186	-13.6412
19.4186	-13.398
20.4186	-13.3757
21.4186	-13.1154
22.4186	-12.9079
23.4186	-12.7163
24.4186	-12.046
25.4186	-12.0066
26.4186	-11.7411
27.4186	-11.6889
28.4186	-11.5648
29.4186	-11.4012
30.4186	-11.3465
31.4186	-10.8493
32.4186	-10.5005
33.4186	-10.1676
34.4186	-9.92637
35.4186	-9.95565
36.4186	-9.84489
37.4186	-9.67749
38.4186	-9.65012
39.4186	-9.34904
40.4186	-9.00276
41.4186	-8.8309
42.4186	-8.49227
43.4186	-8.32549
44.4186	-8.29685
45.4186	-7.80991
46.4186	-7.52983
47.4186	-7.0919
48.4186	-6.72335
49.4186	-6.4541
50.4186	-6.30769
51.4186	-6.06708
52.4186	-5.87613
53.4186	-5.84303
54.4186	-5.6126
55.4186	-5.98243
56.4186	-5.83984
57.4186	-5.65207
58.4186	-5.43756
59.4186	-5.31662
60.4186	-5.07473
61.4186	-5.00281
62.4186	-4.93979
63.4186	-4.9016
64.4186	-4.85004
65.4186	-4.74742
66.4186	-4.64806
67.4186	-4.72667
68.4186	-4.46284
69.4186	-4.30995
70.4186	-4.33338
71.4186	-4.24006
72.4186	-4.09214
73.4186	-4.13192
74.4186	-3.95898
75.4186	-4.09946
76.4186	-4.07272
77.4186	-3.78903
78.4186	-3.73525
79.4186	-4.02607
80.4186	-3.70788
81.4186	-3.89291
82.4186	-3.66994
83.4186	-3.83416
84.4186	-3.43934
85.4186	-3.36932
86.4186	-3.71654
87.4186	-3.649
88.4186	-3.70648
89.4186	-3.45423
90.4186	-3.53462
91.4186	-3.33883
92.4186	-2.92924
93.4186	-3.21427
94.4186	-2.98824
95.4186	-3.17697
96.4186	-2.88659
97.4186	-3.01969
98.4186	-3.12178
99.4186	-2.95203
100.419	-2.62225
101.419	-2.88857
102.419	-2.97507
103.419	-2.53931
104.419	-2.71932
105.419	-2.75286
106.419	-2.50157
107.419	-2.47866
108.419	-2.52614
109.419	-2.46561
110.419	-2.74153
111.419	-2.53129
112.419	-2.49667
113.419	-2.51748
114.419	-2.47713
115.419	-2.53295
116.419	-2.39973
117.419	-2.1639
118.419	-2.31673
119.419	-2.10146
120.419	-2.1
121.419	-2.10649
122.419	-1.91204
123.419	-2.00083
124.419	-1.91808
125.419	-1.85621
126.419	-1.86901
127.419	-1.9268
128.419	-1.7109
129.419	-1.74266
130.419	-1.61574
131.419	-1.77296
132.419	-1.76704
133.419	-1.59881
134.419	-1.45407
135.419	-1.4281
136.419	-1.55744
137.419	-1.64528
138.419	-1.6125
139.419	-1.72007
140.419	-1.69454
141.419	-1.67545
142.419	-1.6645
143.419	-1.58557
144.419	-1.55483
145.419	-1.52829
146.419	-1.70186
147.419	-1.7678
148.419	-1.75075
149.419	-1.60734
150.419	-1.54732
151.419	-1.5878
152.419	-1.66501
153.419	-1.56355
154.419	-1.59283
155.419	-1.63452
156.419	-1.65571
157.419	-1.58812
158.419	-1.67188
159.419	-1.56998
160.419	-1.59646
161.419	-1.46234
162.419	-1.54725
163.419	-1.51626
164.419	-1.37476
165.419	-1.42403
166.419	-1.38762
167.419	-1.16185
168.419	-1.41951
169.419	-1.36337
170.419	-1.26401
171.419	-1.25497
172.419	-1.29354
173.419	-1.24574
174.419	-1.25452
175.419	-1.15988
176.419	-1.19113
177.419	-1.07191
178.419	-1.22805
179.419	-1.13556
180.419	-1.16643
181.419	-1.11557
182.419	-1.06917
183.419	-1.28291
184.419	-1.07497
185.419	-1.19412
186.419	-1.26095
187.419	-1.16115
188.419	-1.07738
189.419	-1.21996
190.419	-1.08267
191.419	-1.15326
192.419	-1.26426
193.419	-1.08381
194.419	-1.14874
195.419	-1.12754
196.419	-0.82074
197.419	-1.33097
198.419	-1.01685
199.419	-1.1614
200.419	-1.22397
201.419	-1.17114
202.419	-1.22544
203.419	-1.07828
204.419	-1.10685
205.419	-1.07662
206.419	-1.23517
207.419	-1.17611
208.419	-1.09973
209.419	-1.13741
210.419	-1.1749
211.419	-1.26967
212.419	-1.33237
213.419	-1.20055
214.419	-1.20284
215.419	-1.35554
216.419	-1.21423
217.419	-1.34427
218.419	-1.28851
219.419	-1.20819
220.419	-1.27712
221.419	-1.4766
222.419	-1.28234
223.419	-1.38946
224.419	-1.49589
225.419	-1.28068
226.419	-1.47635
227.419	-1.50722
228.419	-1.3353
229.419	-1.34516
230.419	-1.37177
231.419	-1.60346
232.419	-1.62236
233.419	-1.48278
234.419	-1.40194
235.419	-1.50995
236.419	-1.36337
237.419	-1.42886
238.419	-1.42937
239.419	-1.51409
240.419	-1.50875
241.419	-1.41333
242.419	-1.37877
243.419	-1.42804
244.419	-1.57793
245.419	-1.46241
246.419	-1.34879
247.419	-1.44853
248.419	-1.56145
249.419	-1.35936
250.419	-1.51957
251.419	-1.30035
252.419	-1.36426
253.419	-1.57119
254.419	-1.47743
255.419	-1.31467
256.419	-1.56565
257.419	-1.43618
258.419	-1.37139
259.419	-1.4323
260.419	-1.45012
261.419	-1.40932
262.419	-1.29927
263.419	-1.43701
264.419	-1.40455
265.419	-1.34338
266.419	-1.41238
267.419	-1.63159
268.419	-1.55947
269.419	-1.52619
270.419	-1.49029
271.419	-1.48042
272.419	-1.35267
273.419	-1.24994
274.419	-1.43847
275.419	-1.47947
276.419	-1.47291
277.419	-1.39035
278.419	-1.41225
279.419	-1.45789
280.419	-1.44229
281.419	-1.36757
282.419	-1.46406
283.419	-1.51441
284.419	-1.71586
285.419	-1.4682
286.419	-1.57138
287.419	-1.43555
288.419	-1.48328
289.419	-1.41225
290.419	-1.38985
291.419	-1.364
292.419	-1.47845
293.419	-1.49538
294.419	-1.40181
295.419	-1.29456
296.419	-1.56686
297.419	-1.45515
298.419	-1.56533
299.419	-1.43313
300.419	-1.48901
301.419	-1.54235
302.419	-1.63471
303.419	-1.62701
304.419	-1.51791
305.419	-1.63757
306.419	-1.5435
307.419	-1.39659
308.419	-1.43548
309.419	-1.42657
310.419	-1.4295
311.419	-1.46018
312.419	-1.55979
313.419	-1.52173
314.419	-1.48863
315.419	-1.50263
316.419	-1.50652
317.419	-1.31722
318.419	-1.39666
319.419	-1.48577
320.419	-1.52708
321.419	-1.50524
322.419	-1.35885
323.419	-1.58213
324.419	-1.48074
325.419	-1.60696
326.419	-1.40022
327.419	-1.29615
328.419	-1.36521
329.419	-1.5717
330.419	-1.63229
331.419	-1.52262
332.419	-1.52186
333.419	-1.43892
334.419	-1.45623
335.419	-1.56113
336.419	-1.70129
337.419	-1.34281
338.419	-1.53478
339.419	-1.52389
340.419	-1.68958
341.419	-1.63834
342.419	-1.41333
343.419	-1.46686
344.419	-1.60047
345.419	-1.54751
346.419	-1.59219
347.419	-1.44089
348.419	-1.45706
349.419	-1.31767
350.419	-1.5244
351.419	-1.43988
352.419	-1.62001
353.419	-1.46502
354.419	-1.3493
355.419	-1.41983
356.419	-1.49538
357.419	-1.52218
358.419	-1.46336
359.419	-1.51664
360.419	-1.45922
361.419	-1.72777
362.419	-1.55916
363.419	-1.4943
364.419	-1.46502
365.419	-1.35897
366.419	-1.50518
367.419	-1.63471
368.419	-1.4906
369.419	-1.61371
370.419	-1.58455
371.419	-1.36413
372.419	-1.35446
373.419	-1.47316
374.419	-1.46915
375.419	-1.35121
376.419	-1.65966
377.419	-1.6109
378.419	-1.6475
379.419	-1.67207
380.419	-1.42129
381.419	-1.40429
382.419	-1.51161
383.419	-1.40449
384.419	-1.54312
385.419	-1.56609
386.419	-1.54795
387.419	-1.59887
388.419	-1.50162
389.419	-1.62497
390.419	-1.70129
391.419	-1.47622
392.419	-1.51753
393.419	-1.3803
394.419	-1.55426
395.419	-1.47094
396.419	-1.5027
397.419	-1.42161
398.419	-1.27508
399.419	-1.38272
400.419	-1.22868
401.419	-1.32269
402.419	-1.44592
403.419	-1.44026
404.419	-1.4183
405.419	-1.35395
406.419	-1.45407
407.419	-1.53573
408.419	-1.37005
409.419	-1.0504
410.419	-1.50734
411.419	-1.32047
412.419	-1.21894
413.419	-1.28762
414.419	-1.33243
415.419	-1.32129
416.419	-1.16898
417.419	-1.17891
418.419	-1.167
419.419	-1.18107
420.419	-1.26159
421.419	-1.16408
422.419	-1.15039
423.419	-1.2966
424.419	-1.04193
425.419	-1.26293
426.419	-1.09349
427.419	-1.12913
428.419	-1.18292
429.419	-1.26197
430.419	-1.31391
431.419	-1.19698
432.419	-1.3043
433.419	-1.0546
434.419	-1.22575
435.419	-1.10323
436.419	-1.19138
437.419	-1.15427
438.419	-1.11405
439.419	-1.04365
440.419	-1.35573
441.419	-1.1516
442.419	-1.0285
443.419	-0.98331
444.419	-1.15211
445.419	-1.21474
446.419	-1.01984
447.419	-1.21124
448.419	-1.14861
449.419	-1.23657
450.419	-1.087
451.419	-1.11163
452.419	-1.14778
453.419	-1.26
454.419	-1.14944
455.419	-1.07675
456.419	-1.10361
457.419	-1.19316
458.419	-1.32556
459.419	-1.205
460.419	-1.13976
461.419	-1.35675
462.419	-1.42027
463.419	-1.25459
464.419	-1.19367
465.419	-1.36655
466.419	-1.33682
467.419	-1.39118
468.419	-1.35407
469.419	-1.44573
470.419	-1.41238
471.419	-1.52078
472.419	-1.3803
473.419	-1.41594
474.419	-1.45922
475.419	-1.49105
476.419	-1.27693
477.419	-1.39596
478.419	-1.47164
479.419	-1.42702
480.419	-1.51982
481.419	-1.58233
482.419	-1.61383
483.419	-1.5689
484.419	-1.3283
485.419	-1.59493
486.419	-1.5097
487.419	-1.52173
488.419	-1.38577
489.419	-1.41072
490.419	-1.4913
491.419	-1.31003
492.419	-1.37578
493.419	-1.43014
494.419	-1.51486
495.419	-1.25312
496.419	-1.47055
497.419	-1.4407
498.419	-1.36553
499.419	-1.39239
500.419	-1.4111
501.419	-1.47539
502.419	-1.32263
503.419	-1.30882
504.419	-1.36579
505.419	-1.33593
506.419	-1.29641
507.419	-1.39226
508.419	-1.30729
509.419	-1.36394
510.419	-1.19565
511.419	-1.45521
512.419	-1.5132
513.419	-1.22276
514.419	-1.43542
515.419	-1.22524
516.419	-1.40506
517.419	-1.31041
518.419	-1.35185
519.419	-1.54999
520.419	-1.34854
521.419	-1.22932
522.419	-1.45814
523.419	-1.39678
524.419	-1.49748
525.419	-1.37139
526.419	-1.36108
527.419	-1.44268
528.419	-1.60938
529.419	-1.34491
530.419	-1.56769
531.419	-1.44102
532.419	-1.3894
533.419	-1.5293
534.419	-1.43567
535.419	-1.35089
536.419	-1.65578
537.419	-1.67615
538.419	-1.61243
539.419	-1.63586
540.419	-1.5265
541.419	-1.49652
542.419	-1.43994
543.419	-1.55406
544.419	-1.47196
545.419	-1.30118
546.419	-1.56164
547.419	-1.53573
548.419	-1.33071
549.419	-1.52109
550.419	-1.57501
551.419	-1.56921
552.419	-1.58366
553.419	-1.41652
554.419	-1.53955
555.419	-1.59811
556.419	-1.72083
557.419	-1.49722
558.419	-1.55712
559.419	-1.61485
560.419	-1.65762
561.419	-1.60225
562.419	-1.55597
563.419	-1.57704
564.419	-1.55464
565.419	-1.61867
566.419	-1.74871
567.419	-1.60995
568.419	-1.62039
569.419	-1.71886
570.419	-1.64146
571.419	-1.6729
572.419	-1.654
573.419	-1.60651
574.419	-1.69537
575.419	-1.74941
576.419	-1.66227
577.419	-1.66755
578.419	-1.73178
579.419	-1.73159
580.419	-1.64916
581.419	-1.69391
582.419	-1.74674
583.419	-1.50149
584.419	-1.75864
585.419	-1.63146
586.419	-1.73101
587.419	-1.62567
588.419	-1.43485
589.419	-1.65508
590.419	-1.66373
591.419	-1.64108
592.419	-1.55928
593.419	-1.61969
594.419	-1.41823
595.419	-1.5153
596.419	-1.60136
597.419	-1.61931
598.419	-1.56151
599.419	-1.58233
600.419	-1.64419
601.419	-1.46483
602.419	-1.51498
603.419	-1.40958
604.419	-1.46826
605.419	-1.50365
606.419	-1.56011
607.419	-1.38985
608.419	-1.16739
609.419	-1.47826
610.419	-1.17261
611.419	-1.40041
612.419	-1.41741
613.419	-1.31588
614.419	-1.18413
615.419	-1.27839
616.419	-1.47081
617.419	-1.2945
618.419	-1.45579
619.419	-1.29832
620.419	-1.25281
621.419	-1.08534
622.419	-1.41155
623.419	-1.40525
624.419	-1.25236
625.419	-1.27126
626.419	-1.32308
627.419	-1.25351
628.419	-1.33453
629.419	-1.33472
630.419	-1.30589
631.419	-1.19393
632.419	-1.46368
633.419	-1.1278
634.419	-1.22639
635.419	-1.33778
636.419	-1.16509
637.419	-1.1481
638.419	-1.21716
639.419	-1.12143
640.419	-1.10959
641.419	-1.10762
642.419	-1.18381
643.419	-1.1432
644.419	-1.14874
645.419	-1.25834
646.419	-1.14587
647.419	-1.2381
648.419	-1.3295
649.419	-1.20774
650.419	-1.13251
651.419	-1.30392
652.419	-1.35847
653.419	-1.20188
654.419	-1.23072
655.419	-1.17165
656.419	-1.12468
657.419	-1.26133
658.419	-1.19444
659.419	-1.22346
660.419	-1.32874
661.419	-1.26197
662.419	-1.40321
663.419	-1.45592
664.419	-1.25624
665.419	-1.40894
666.419	-1.47463
667.419	-1.38074
668.419	-1.37603
669.419	-1.3402
670.419	-1.30742
671.419	-1.52765
672.419	-1.61148
673.419	-1.60944
674.419	-1.63987
675.419	-1.4957
676.419	-1.58143
677.419	-1.57265
678.419	-1.47132
679.419	-1.49283
680.419	-1.82566
681.419	-1.70753
682.419	-1.64305
683.419	-1.6123
684.419	-1.72745
685.419	-1.63032
686.419	-1.57201
687.419	-1.59684
688.419	-1.45439
689.419	-1.56972
690.419	-1.73025
691.419	-1.6603
692.419	-1.77353
693.419	-1.63815
694.419	-1.60168
695.419	-1.71045
696.419	-1.51937
697.419	-1.55814
698.419	-1.69308
699.419	-1.68779
700.419	-1.48863
701.419	-1.46432
702.419	-1.52389
703.419	-1.57755
704.419	-1.57762
705.419	-1.6834
706.419	-1.4992
707.419	-1.60034
708.419	-1.71357
709.419	-1.533
710.419	-1.8347
711.419	-1.54515
712.419	-1.65482
713.419	-1.57876
714.419	-1.48112
715.419	-1.53898
716.419	-1.59117
717.419	-1.56272
718.419	-1.45133
719.419	-1.48023
720.419	-1.52899
721.419	-1.52733
722.419	-1.67271
723.419	-1.57774
724.419	-1.40665
725.419	-1.47698
726.419	-1.57176
727.419	-1.59506
728.419	-1.41639
729.419	-1.60441
730.419	-1.67214
731.419	-1.58945
732.419	-1.66577
733.419	-1.56966
734.419	-1.67659
735.419	-1.71255
736.419	-1.46839
737.419	-1.6645
738.419	-1.547
739.419	-1.51295
740.419	-1.51129
741.419	-1.54738
742.419	-1.60549
743.419	-1.568
744.419	-1.71306
745.419	-1.49646
746.419	-1.81541
747.419	-1.59773
748.419	-1.56094
749.419	-1.6997
750.419	-1.56756
751.419	-1.61931
752.419	-1.58723
753.419	-1.63847
754.419	-1.65629
755.419	-1.42689
756.419	-1.75399
757.419	-1.57902
758.419	-1.67074
759.419	-1.68748
760.419	-1.50314
761.419	-1.65565
762.419	-1.61237
763.419	-1.62574
764.419	-1.69149
765.419	-1.70441
766.419	-1.52523
767.419	-1.54076
768.419	-1.51638
769.419	-1.64152
770.419	-1.48914
771.419	-1.62994
772.419	-1.58449
773.419	-1.41422
774.419	-1.55012
775.419	-1.59397
776.419	-1.60499
777.419	-1.55776
778.419	-1.70937
779.419	-1.60925
780.419	-1.59085
781.419	-1.52275
782.419	-1.51416
783.419	-1.60365
784.419	-1.47807
785.419	-1.49487
786.419	-1.74228
787.419	-1.59467
788.419	-1.51231
789.419	-1.47456
790.419	-1.66813
791.419	-1.65062
792.419	-1.39105
793.419	-1.54191
794.419	-1.43644
795.419	-1.46203
796.419	-1.57271
797.419	-1.57812
798.419	-1.37966
799.419	-1.56705
800.419	-1.23931
801.419	-1.41473
802.419	-1.33173
803.419	-1.46667
804.419	-1.38978
805.419	-1.3451
806.419	-1.2789
807.419	-1.29189
808.419	-1.22435
809.419	-1.26235
810.419	-1.2057
811.419	-1.17827
812.419	-1.31773
813.419	-1.45178
814.419	-1.19329
815.419	-1.215
816.419	-1.18387
817.419	-1.17305
818.419	-1.16579
819.419	-1.34446
820.419	-1.29144
821.419	-1.13448
822.419	-1.14772
823.419	-1.07859
824.419	-1.15644
825.419	-1.14441
826.419	-1.2164
827.419	-1.25573
828.419	-1.27706
829.419	-1.18565
830.419	-1.15459
831.419	-1.2213
832.419	-1.1544
833.419	-1.08114
834.419	-1.49423
835.419	-1.35458
836.419	-1.28183
837.419	-1.20628
838.419	-1.23186
839.419	-1.45337
840.419	-1.38138
841.419	-1.42804
842.419	-1.42288
843.419	-1.40818
844.419	-1.28762
845.419	-1.69225
846.419	-1.42237
847.419	-1.37565
848.419	-1.48297
849.419	-1.64318
850.419	-1.54439
851.419	-1.54834
852.419	-1.45369
853.419	-1.45935
854.419	-1.57927
855.419	-1.516
856.419	-1.66323
857.419	-1.67882
858.419	-1.54986
859.419	-1.65985
860.419	-1.53261
861.419	-1.64725
862.419	-1.54541
863.419	-1.54165
864.419	-1.60371
865.419	-1.57997
866.419	-1.59926
867.419	-1.43733
868.419	-1.46483
869.419	-1.48068
870.419	-1.40913
871.419	-1.33415
872.419	-1.36528
873.419	-1.41098
874.419	-1.38895
875.419	-1.37158
876.419	-1.47151
877.419	-1.31162
878.419	-1.25121
879.419	-1.07185
880.419	-1.33415
881.419	-1.25026
882.419	-1.37361
883.419	-1.33612
884.419	-1.21525
885.419	-1.24319
886.419	-1.22238
887.419	-1.32078
888.419	-1.16891
889.419	-1.27426
890.419	-1.14282
891.419	-1.40709
892.419	-1.2782
893.419	-1.0504
894.419	-1.28953
895.419	-1.27521
896.419	-1.22302
897.419	-1.18362
898.419	-1.24065
899.419	-1.13722
900.419	-1.28005
901.419	-1.35267
902.419	-1.21118
903.419	-1.37514
904.419	-1.29552
905.419	-1.37221
906.419	-1.41002
907.419	-1.53478
908.419	-1.55661
909.419	-1.53974
910.419	-1.51829
911.419	-1.41263
912.419	-1.63051
913.419	-1.50346
914.419	-1.53236
915.419	-1.69747
916.419	-1.78887
917.419	-1.55247
918.419	-1.57023
919.419	-1.5526
920.419	-1.63891
921.419	-1.30424
922.419	-1.39608
923.419	-1.36146
924.419	-1.50524
925.419	-1.26363
926.419	-1.34535
927.419	-1.23817
928.419	-1.3001
929.419	-1.23021
930.419	-1.18661
931.419	-1.3873
932.419	-1.10017
933.419	-1.20303
934.419	-1.13117
935.419	-1.21551
936.419	-1.16051
937.419	-1.25758
938.419	-1.34147
939.419	-1.19215
940.419	-1.24886
941.419	-1.18584
942.419	-1.27445
943.419	-1.37858
944.419	-1.3845
945.419	-1.43886
946.419	-1.44115
947.419	-1.5484
948.419	-1.58061
949.419	-1.4549
950.419	-1.55776
951.419	-1.67233
952.419	-1.5666
953.419	-1.5759
954.419	-1.74565
955.419	-1.64171
956.419	-1.67131
957.419	-1.523
958.419	-1.49321
959.419	-1.56788
960.419	-1.54407
961.419	-1.63528
962.419	-1.59022
963.419	-1.64356
964.419	-1.62376
965.419	-1.40767
966.419	-1.55088
967.419	-1.50028
968.419	-1.38291
969.419	-1.35204
970.419	-1.59194
971.419	-1.41626
972.419	-1.42594
973.419	-1.30856
974.419	-1.27623
975.419	-1.32117
976.419	-1.35885
977.419	-1.28934
978.419	-1.22009
979.419	-1.34071
980.419	-1.16942
981.419	-1.19278
982.419	-1.04066
983.419	-1.14772
984.419	-1.14969
985.419	-1.24097
986.419	-1.02844
987.419	-1.23963
988.419	-1.23969
989.419	-1.27712
990.419	-1.11799
991.419	-1.19597
992.419	-1.06332
993.419	-1.17178
994.419	-1.20201
995.419	-1.31537
996.419	-1.33218
997.419	-1.15949
998.419	-1.35961
999.419	-1.16166
1000.42	-1.19584
1001.42	-1.2255
1002.42	-1.25281
1003.42	-1.25758
1004.42	-1.31614
1005.42	-1.312
1006.42	-1.34981
1007.42	-1.30105
1008.42	-1.27986
1009.42	-1.36152
1010.42	-1.37902
1011.42	-1.52332
1012.42	-1.53809
1013.42	-1.32263
1014.42	-1.31601
1015.42	-1.21824
1016.42	-1.38132
1017.42	-1.2241
1018.42	-1.49175
1019.42	-1.33396
1020.42	-1.37533
1021.42	-1.37406
1022.42	-1.38806
1023.42	-1.56991
1024.42	-1.44229
1025.42	-1.43898
1026.42	-1.54165
1027.42	-1.60066
1028.42	-1.66119
1029.42	-1.4246
1030.42	-1.45528
1031.42	-1.41397
1032.42	-1.53236
1033.42	-1.69632
1034.42	-1.50805
1035.42	-1.67742
1036.42	-1.60129
1037.42	-1.49748
1038.42	-1.56501
1039.42	-1.60091
1040.42	-1.66125
1041.42	-1.54974
1042.42	-1.49983
1043.42	-1.52682
1044.42	-1.68843
1045.42	-1.34294
1046.42	-1.52345
1047.42	-1.4027
1048.42	-1.34612
1049.42	-1.50976
1050.42	-1.37915
1051.42	-1.26649
1052.42	-1.24288
1053.42	-1.14695
1054.42	-1.30169
1055.42	-1.29443
1056.42	-1.21996
1057.42	-1.23212
1058.42	-1.23085
1059.42	-1.24249
1060.42	-1.11417
1061.42	-1.2085
1062.42	-1.30977
1063.42	-1.19527
1064.42	-1.09826
1065.42	-1.49258
1066.42	-1.23511
1067.42	-1.23085
1068.42	-1.24256
1069.42	-1.25949
1070.42	-1.35108
1071.42	-1.2537
1072.42	-1.27648
1073.42	-1.42466
1074.42	-1.20087
1075.42	-1.43873
1076.42	-1.32206
1077.42	-1.52052
1078.42	-1.44554
1079.42	-1.33511
1080.42	-1.43911
1081.42	-1.37953
1082.42	-1.3029
1083.42	-1.34255
1084.42	-1.402
1085.42	-1.50932
1086.42	-1.53045
1087.42	-1.371
1088.42	-1.38889
1089.42	-1.55126
1090.42	-1.42301
1091.42	-1.37011
1092.42	-1.54865
1093.42	-1.4034
1094.42	-1.38889
1095.42	-1.51199
1096.42	-1.46253
1097.42	-1.47055
1098.42	-1.61428
1099.42	-1.52364
1100.42	-1.45833
1101.42	-1.39182
1102.42	-1.6097
1103.42	-1.61937
1104.42	-1.53713
1105.42	-1.64566
1106.42	-1.54655
1107.42	-1.57914
1108.42	-1.53096
1109.42	-1.57138
1110.42	-1.53179
1111.42	-1.57144
1112.42	-1.55788
1113.42	-1.60225
1114.42	-1.56641
1115.42	-1.46534
1116.42	-1.5167
1117.42	-1.62408
1118.42	-1.58735
1119.42	-1.65966
1120.42	-1.48717
1121.42	-1.68054
1122.42	-1.64878
1123.42	-1.60142
1124.42	-1.76507
1125.42	-1.50053
1126.42	-1.53134
1127.42	-1.39952
1128.42	-1.66329
1129.42	-1.63675
1130.42	-1.46635
1131.42	-1.47374
1132.42	-1.65043
1133.42	-1.54426
1134.42	-1.57991
1135.42	-1.50875
1136.42	-1.52275
1137.42	-1.47227
1138.42	-1.51097
1139.42	-1.75017
1140.42	-1.56037
1141.42	-1.51358
1142.42	-1.57838
1143.42	-1.6941
1144.42	-1.65552
1145.42	-1.69893
1146.42	-1.63713
1147.42	-1.57965
1148.42	-1.68347
1149.42	-1.65826
1150.42	-1.60785
1151.42	-1.5281
1152.42	-1.6603
1153.42	-1.60403
1154.42	-1.60791
1155.42	-1.47024
1156.42	-1.51116
1157.42	-1.5097
1158.42	-1.30481
1159.42	-1.50238
1160.42	-1.47851
1161.42	-1.58392
1162.42	-1.44166
1163.42	-1.25389
1164.42	-1.48367
1165.42	-1.40652
1166.42	-1.41486
1167.42	-1.2875
1168.42	-1.42027
1169.42	-1.17413
1170.42	-1.36407
1171.42	-1.27998
1172.42	-1.2206
1173.42	-1.3057
1174.42	-1.29641
1175.42	-1.07108
1176.42	-1.25191
1177.42	-1.10342
1178.42	-1.22754
1179.42	-1.03098
1180.42	-1.17802
1181.42	-1.14753
1182.42	-1.19005
1183.42	-1.28692
1184.42	-1.17146
1185.42	-1.10412
1186.42	-1.35592
1187.42	-1.26242
1188.42	-1.19437
1189.42	-1.27222
1190.42	-1.22544
1191.42	-1.2887
1192.42	-1.29443
1193.42	-1.48284
1194.42	-1.14167
1195.42	-1.27165
1196.42	-1.14861
1197.42	-1.19787
1198.42	-1.3514
1199.42	-1.3071
1200.42	-1.33059
1201.42	-1.39958
1202.42	-1.40417
1203.42	-1.52867
1204.42	-1.38743
1205.42	-1.48634
1206.42	-1.44828
1207.42	-1.5314
1208.42	-1.4752
1209.42	-1.42313
1210.42	-1.42504
1211.42	-1.54579
1212.42	-1.51899
1213.42	-1.57341
1214.42	-1.59111
1215.42	-1.54853
1216.42	-1.63331
1217.42	-1.52122
1218.42	-1.59684
1219.42	-1.34828
1220.42	-1.52383
1221.42	-1.4449
1222.42	-1.2824
1223.42	-1.42409
1224.42	-1.30042
1225.42	-1.41626
1226.42	-1.17942
1227.42	-1.16751
1228.42	-1.21207
1229.42	-1.38507
1230.42	-1.28788
1231.42	-1.17318
1232.42	-1.23759
1233.42	-1.1248
1234.42	-1.3085
1235.42	-1.12697
1236.42	-1.25408
1237.42	-1.19386
1238.42	-1.19285
1239.42	-1.22232
1240.42	-1.1665
1241.42	-1.18744
1242.42	-1.29774
1243.42	-1.2775
1244.42	-1.30303
1245.42	-1.32359
1246.42	-1.1833
1247.42	-1.12168
1248.42	-1.31716
1249.42	-1.16446
1250.42	-1.16669
1251.42	-1.19686
1252.42	-1.19667
1253.42	-1.29781
1254.42	-1.28444
1255.42	-1.31499
1256.42	-1.34542
1257.42	-1.32569
1258.42	-1.36324
1259.42	-1.16369
1260.42	-1.1283
1261.42	-1.26751
1262.42	-1.29125
1263.42	-1.32817
1264.42	-1.30245
1265.42	-1.30124
1266.42	-1.23988
1267.42	-1.17872
1268.42	-1.15574
1269.42	-1.2206
1270.42	-1.24192
1271.42	-1.1024
1272.42	-1.24434
1273.42	-1.11997
1274.42	-1.26114
1275.42	-1.31175
1276.42	-1.34249
1277.42	-1.33899
1278.42	-1.31913
1279.42	-1.40226
1280.42	-1.39888
1281.42	-1.4815
1282.42	-1.32021
1283.42	-1.40137
1284.42	-1.35579
1285.42	-1.30926
1286.42	-1.27967
1287.42	-1.35783
1288.42	-1.34809
1289.42	-1.4815
1290.42	-1.53281
1291.42	-1.67844
1292.42	-1.47756
1293.42	-1.55368
1294.42	-1.35598
1295.42	-1.48176
1296.42	-1.44172
1297.42	-1.53573
1298.42	-1.51651
1299.42	-1.51817
1300.42	-1.53185
1301.42	-1.42078
1302.42	-1.67029
1303.42	-1.61256
1304.42	-1.84673
1305.42	-1.83839
1306.42	-1.56711
1307.42	-1.63223
1308.42	-1.42874
1309.42	-1.44185
1310.42	-1.73572
1311.42	-1.45222
1312.42	-1.68856
1313.42	-1.68805
1314.42	-1.47864
1315.42	-1.51135
1316.42	-1.65839
1317.42	-1.77328
1318.42	-1.59989
1319.42	-1.67016
1320.42	-1.61008
1321.42	-1.65126
1322.42	-1.68143
1323.42	-1.62637
1324.42	-1.76577
1325.42	-1.68849
1326.42	-1.63331
1327.42	-1.62834
1328.42	-1.59792
1329.42	-1.50467
1330.42	-1.74145
1331.42	-1.58073
1332.42	-1.5216
1333.42	-1.58424
1334.42	-1.60314
1335.42	-1.54484
1336.42	-1.52708
1337.42	-1.63057
1338.42	-1.63146
1339.42	-1.40003
1340.42	-1.34351
1341.42	-1.31843
1342.42	-1.36375
1343.42	-1.26897
1344.42	-1.28775
1345.42	-1.3584
1346.42	-1.5309
1347.42	-1.38666
1348.42	-1.26808
1349.42	-1.23587
1350.42	-1.07624
1351.42	-1.31697
1352.42	-1.23549
1353.42	-1.32823
1354.42	-1.19469
1355.42	-1.13932
1356.42	-1.32346
1357.42	-1.22684
1358.42	-1.16917
1359.42	-1.17961
1360.42	-1.34389
1361.42	-1.21334
1362.42	-1.22499
1363.42	-1.55107
1364.42	-1.25421
1365.42	-1.36267
1366.42	-1.33746
1367.42	-1.3514
1368.42	-1.30264
1369.42	-1.37056
1370.42	-1.59404
1371.42	-1.45623
1372.42	-1.51269
1373.42	-1.55279
1374.42	-1.67341
1375.42	-1.53834
1376.42	-1.60543
1377.42	-1.54343
1378.42	-1.65304
1379.42	-1.772
1380.42	-1.71618
1381.42	-1.68977
1382.42	-1.6491
1383.42	-1.74705
1384.42	-1.6913
1385.42	-1.65183
1386.42	-1.62758
1387.42	-1.63013
1388.42	-1.6102
1389.42	-1.45649
1390.42	-1.64579
1391.42	-1.60365
1392.42	-1.55273
1393.42	-1.64878
1394.42	-1.66373
1395.42	-1.59353
1396.42	-1.64846
1397.42	-1.53726
1398.42	-1.43956
1399.42	-1.35528
1400.42	-1.16172
1401.42	-1.31187
1402.42	-1.35777
1403.42	-1.24714
1404.42	-1.23524
1405.42	-1.24065
1406.42	-1.20462
1407.42	-1.2565
1408.42	-1.36076
1409.42	-1.32931
1410.42	-1.27699
1411.42	-1.23142
1412.42	-1.19227
1413.42	-1.31359
1414.42	-1.34758
1415.42	-1.31824
1416.42	-1.32639
1417.42	-1.37463
1418.42	-1.36369
1419.42	-1.20163
1420.42	-1.419
1421.42	-1.58373
1422.42	-1.49493
1423.42	-1.60613
1424.42	-1.5983
1425.42	-1.55445
1426.42	-1.54267
1427.42	-1.55731
1428.42	-1.50372
1429.42	-1.61982
1430.42	-1.55769
1431.42	-1.66297
1432.42	-1.56699
1433.42	-1.55406
1434.42	-1.66844
1435.42	-1.71644
1436.42	-1.75787
1437.42	-1.75584
1438.42	-1.6167
1439.42	-1.58411
1440.42	-1.59219
1441.42	-1.61892
1442.42	-1.69613
1443.42	-1.50894
1444.42	-1.70046
1445.42	-1.45337
1446.42	-1.56164
1447.42	-1.52523
1448.42	-1.48112
1449.42	-1.27916
1450.42	-1.33759
1451.42	-1.23817
1452.42	-1.43548
1453.42	-1.38654
1454.42	-1.50251
1455.42	-1.71905
1456.42	-1.76048
1457.42	-1.56374
1458.42	-1.44936
1459.42	-1.35987
1460.42	-1.62943
1461.42	-1.43351
1462.42	-1.31124
1463.42	-1.77398
1464.42	-1.50989
1465.42	-1.12862
1466.42	-1.37234
1467.42	-1.61912
1468.42	-1.67137
1469.42	-1.73916
1470.42	-1.47838
1471.42	-1.55324
1472.42	-1.31474
1473.42	-1.25955
1474.42	-1.55521
1475.42	-1.5976
1476.42	-1.65902
1477.42	-1.63248
1478.42	-1.49754
1479.42	-1.31595
1480.42	-1.1157
1481.42	-1.27095
1482.42	-1.33937
1483.42	-1.50117
1484.42	-1.50467
1485.42	-1.68378
1486.42	-1.61988
1487.42	-1.35197
1488.42	-1.35656
1489.42	-1.50353
1490.42	-1.4892
1491.42	-1.53936
1492.42	-1.31124
1493.42	-1.23352
1494.42	-1.35815
1495.42	-1.48704
1496.42	-1.52408
1497.42	-1.59302
1498.42	-1.66151
1499.42	-1.47794
1500.42	-1.22346
1501.42	-1.19355
1502.42	-1.33975
1503.42	-1.39869
1504.42	-1.41091
1505.42	-1.58634
1506.42	-1.64458
1507.42	-1.68805
1508.42	-1.5295
1509.42	-1.28253
1510.42	-1.29812
1511.42	-1.22353
1512.42	-1.34599
1513.42	-1.49341
1514.42	-1.53892
1515.42	-1.57781
1516.42	-1.43752
1517.42	-1.34854
1518.42	-1.13664
1519.42	-1.22104
1520.42	-1.2761
1521.42	-1.41798
1522.42	-1.4999
1523.42	-1.53904
1524.42	-1.6701
1525.42	-1.54834
1526.42	-1.59226
1527.42	-1.37941
1528.42	-1.09985
1529.42	-1.25949
1530.42	-1.31977
1531.42	-1.33275
1532.42	-1.52676
1533.42	-1.73833
1534.42	-1.56278
1535.42	-1.78143
1536.42	-1.61625
1537.42	-1.3894
1538.42	-1.25943
1539.42	-1.3297
1540.42	-1.3719
1541.42	-1.51645
1542.42	-1.60836
1543.42	-1.61702
1544.42	-1.72599
1545.42	-1.71408
1546.42	-1.62771
1547.42	-1.66214
1548.42	-1.28138
1549.42	-1.36031
1550.42	-1.33784
1551.42	-1.48577
1552.42	-1.51492
1553.42	-1.66132
1554.42	-1.74712
1555.42	-1.64782
1556.42	-1.62809
1557.42	-1.39023
1558.42	-1.21118
1559.42	-1.2656
1560.42	-1.34631
1561.42	-1.32218
1562.42	-1.52128
1563.42	-1.5787
1564.42	-1.63299
1565.42	-1.65037
1566.42	-1.63261
1567.42	-1.29704
1568.42	-1.20666
1569.42	-1.32238
1570.42	-1.24332
1571.42	-1.23772
1572.42	-1.4936
1573.42	-1.65228
1574.42	-1.63452
1575.42	-1.62338
1576.42	-1.60422
1577.42	-1.63579
1578.42	-1.36018
1579.42	-1.23944
1580.42	-1.40614
1581.42	-1.41098
1582.42	-1.48825
1583.42	-1.7109
1584.42	-1.49977
1585.42	-1.17089
1586.42	-1.5393
1587.42	-1.44204
1588.42	-1.65661
1589.42	-1.6123
1590.42	-1.18336
1591.42	-1.40525
1592.42	-1.71376
1593.42	-1.52466
1594.42	-1.48163
1595.42	-1.26751
1596.42	-1.27362
1597.42	-1.5286
1598.42	-1.69085
1599.42	-1.43707
1600.42	-1.15828
1601.42	-1.38354
1602.42	-1.64146
1603.42	-1.78894
1604.42	-1.35096
1605.42	-1.24319
1606.42	-1.43115
1607.42	-1.59767
1608.42	-1.74336
1609.42	-1.47902
1610.42	-1.11895
1611.42	-1.44236
1612.42	-1.67513
1613.42	-1.75921
1614.42	-1.47641
1615.42	-1.25198
1616.42	-1.38704
1617.42	-1.58373
1618.42	-1.73948
1619.42	-1.66443
1620.42	-1.37323
1621.42	-1.14154
1622.42	-1.41951
1623.42	-1.76787
1624.42	-1.67787
1625.42	-1.37476
1626.42	-1.25516
1627.42	-1.11697
1628.42	-1.59066
1629.42	-1.71625
1630.42	-1.61752
1631.42	-1.37584
1632.42	-1.31378
1633.42	-1.26394
1634.42	-1.68767
1635.42	-1.82974
1636.42	-1.59155
1637.42	-1.25822
1638.42	-1.33886
1639.42	-1.49646
1640.42	-1.61396
1641.42	-1.82006
1642.42	-1.38724
1643.42	-1.27699
1644.42	-1.48297
1645.42	-1.54853
1646.42	-1.49512
1647.42	-1.56966
1648.42	-1.38087
1649.42	-1.2022
1650.42	-1.48927
1651.42	-1.77468
1652.42	-1.77506
1653.42	-1.48615
1654.42	-1.41957
1655.42	-1.31366
1656.42	-1.48443
1657.42	-1.54585
1658.42	-1.56915
1659.42	-1.4477
1660.42	-1.38265
1661.42	-1.33409
1662.42	-1.63636
1663.42	-1.84431
1664.42	-1.62389
1665.42	-1.47323
1666.42	-1.12003
1667.42	-1.51167
1668.42	-1.67137
1669.42	-1.53637
1670.42	-1.30952
1671.42	-1.36337
1672.42	-1.34586
1673.42	-1.58844
1674.42	-1.68073
1675.42	-1.57195
1676.42	-1.20933
1677.42	-1.2994
1678.42	-1.48169
1679.42	-1.78537
1680.42	-1.50906
1681.42	-1.34478
1682.42	-1.16592
1683.42	-1.243
1684.42	-1.44121
1685.42	-1.71383
1686.42	-1.4407
1687.42	-1.28489
1688.42	-1.29927
1689.42	-1.49531
1690.42	-1.51174
1691.42	-1.54305
1692.42	-1.67048
1693.42	-1.26904
1694.42	-1.28406
1695.42	-1.24669
1696.42	-1.37043
1697.42	-1.65069
1698.42	-1.51301
1699.42	-1.37915
1700.42	-1.29074
1701.42	-1.34128
1702.42	-1.51454
1703.42	-1.55725
1704.42	-1.32148
1705.42	-1.12875
1706.42	-1.20341
1707.42	-1.44917
1708.42	-1.52281
1709.42	-1.64521
1710.42	-1.68213
1711.42	-1.26865
1712.42	-1.29806
1713.42	-1.53872
1714.42	-1.69492
1715.42	-1.71797
1716.42	-1.58729
1717.42	-1.13085
1718.42	-1.26254
1719.42	-1.5286
1720.42	-1.75533
1721.42	-1.6876
1722.42	-1.64534
1723.42	-1.24339
1724.42	-1.35045
1725.42	-1.57615
1726.42	-1.66183
1727.42	-1.83623
1728.42	-1.46253
1729.42	-1.19278
1730.42	-1.19966
1731.42	-1.55222
1732.42	-1.61129
1733.42	-1.63757
1734.42	-1.32155
1735.42	-1.15828
1736.42	-1.30513
1737.42	-1.39755
1738.42	-1.56393
1739.42	-1.57208
1740.42	-1.38151
1741.42	-1.36941
1742.42	-1.48201
1743.42	-1.6694
1744.42	-1.7179
1745.42	-1.38883
1746.42	-1.27712
1747.42	-1.22875
1748.42	-1.59022
1749.42	-1.49525
1750.42	-1.62491
1751.42	-1.46922
1752.42	-1.22327
1753.42	-1.43631
1754.42	-1.46521
1755.42	-1.63045
1756.42	-1.43491
1757.42	-1.29265
1758.42	-1.28769
1759.42	-1.36719
1760.42	-1.65839
1761.42	-1.5666
1762.42	-1.65699
1763.42	-1.12945
1764.42	-1.45865
1765.42	-1.67818
1766.42	-1.56406
1767.42	-1.73935
1768.42	-1.43994
1769.42	-1.19953
1770.42	-1.49207
1771.42	-1.5955
1772.42	-1.66501
1773.42	-1.57023
1774.42	-1.36426
1775.42	-1.33714
1776.42	-1.30194
1777.42	-1.41658
1778.42	-1.43033
1779.42	-1.33689
1780.42	-1.45
1781.42	-1.51657
1782.42	-1.49385
1783.42	-1.51282
1784.42	-1.47393
1785.42	-1.77862
1786.42	-1.81809
1787.42	-1.54859
1788.42	-1.41378
1789.42	-1.74623
1790.42	-1.86875
1791.42	-2.0247
1792.42	-1.38424
1793.42	-1.49875
1794.42	-1.64903
1795.42	-1.7447
1796.42	-1.84425
1797.42	-1.74444
1798.42	-1.54789
1799.42	-1.66736
1800.42	-1.7242
1801.42	-1.97117
1802.42	-2.00484
1803.42	-1.86532
1804.42	-1.76558
1805.42	-1.5428
1806.42	-1.75743
1807.42	-2.0837
1808.42	-1.99956
1809.42	-1.65775
1810.42	-1.49118
1811.42	-1.74495
1812.42	-1.65756
1813.42	-1.4752
1814.42	-1.67729
1815.42	-1.83947
1816.42	-1.49716
1817.42	-1.61199
1818.42	-1.45216
1819.42	-1.66437
1820.42	-1.81179
1821.42	-1.47552
1822.42	-1.79747
1823.42	-1.81732
1824.42	-1.61657
1825.42	-1.86353
1826.42	-1.62854
1827.42	-1.50232
1828.42	-1.54744
1829.42	-1.66571
1830.42	-2.08122
1831.42	-1.66036
1832.42	-1.45006
1833.42	-1.35337
1834.42	-1.74062
1835.42	-1.88148
1836.42	-1.84749
1837.42	-1.88677
1838.42	-1.80428
1839.42	-1.5407
1840.42	-1.61371
1841.42	-1.85991
1842.42	-1.91185
1843.42	-1.67373
1844.42	-1.53128
1845.42	-1.66323
1846.42	-1.46839
1847.42	-1.5554
1848.42	-1.87919
1849.42	-1.71364
1850.42	-1.50187
1851.42	-1.45897
1852.42	-1.40041
1853.42	-1.84788
1854.42	-1.83451
1855.42	-1.83947
1856.42	-1.57602
1857.42	-1.44223
1858.42	-1.46877
1859.42	-1.60537
1860.42	-1.73992
1861.42	-1.86697
1862.42	-1.66908
1863.42	-1.78066
1864.42	-1.46775
1865.42	-1.57832
1866.42	-1.63382
1867.42	-1.83744
1868.42	-1.80001
1869.42	-1.52816
1870.42	-1.45197
1871.42	-1.54643
1872.42	-1.74432
1873.42	-1.86665
1874.42	-1.63477
1875.42	-1.59232
1876.42	-1.52084
1877.42	-1.4913
1878.42	-1.72178
1879.42	-2.04532
1880.42	-1.86449
1881.42	-1.69957
1882.42	-1.58646
1883.42	-1.50321
1884.42	-1.55336
1885.42	-1.81662
1886.42	-1.91433
1887.42	-1.90828
1888.42	-1.63496
1889.42	-1.53121
1890.42	-1.42619
1891.42	-1.53962
1892.42	-1.71459
1893.42	-1.63465
1894.42	-1.9184
1895.42	-1.79199
1896.42	-1.74521
1897.42	-1.59913
1898.42	-1.48628
1899.42	-1.38036
1900.42	-1.77754
1901.42	-1.83292
1902.42	-1.73789
1903.42	-1.98899
1904.42	-1.77506
1905.42	-1.69836
1906.42	-1.64769
1907.42	-1.37973
1908.42	-1.61873
1909.42	-1.82102
1910.42	-1.86786
1911.42	-1.931
1912.42	-1.82509
1913.42	-1.53497
1914.42	-1.53351
1915.42	-1.47692
1916.42	-1.60104
1917.42	-1.72064
1918.42	-1.8853
1919.42	-1.78824
1920.42	-1.82477
1921.42	-1.48411
1922.42	-1.42549
1923.42	-1.61988
1924.42	-1.65202
1925.42	-1.74215
1926.42	-1.76672
1927.42	-1.67748
1928.42	-1.51416
1929.42	-1.39239
1930.42	-1.80249
1931.42	-1.72828
1932.42	-1.8622
1933.42	-1.63159
1934.42	-1.67379
1935.42	-1.47622
1936.42	-1.47361
1937.42	-1.69206
1938.42	-1.6976
1939.42	-1.70524
1940.42	-1.59811
1941.42	-1.60575
1942.42	-1.46667
1943.42	-1.38819
1944.42	-1.67023
1945.42	-1.75406
1946.42	-1.8263
1947.42	-1.54808
1948.42	-1.49029
1949.42	-1.65909
1950.42	-1.75336
1951.42	-1.95284
1952.42	-1.71179
1953.42	-1.45763
1954.42	-1.409
1955.42	-1.47972
1956.42	-1.67736
1957.42	-1.70638
1958.42	-1.81828
1959.42	-1.62637
1960.42	-1.43682
1961.42	-1.35834
1962.42	-1.51206
1963.42	-1.75819
1964.42	-2.00586
1965.42	-1.76074
1966.42	-1.59372
1967.42	-1.4584
1968.42	-1.46775
1969.42	-1.74654
1970.42	-1.6321
1971.42	-1.7214
1972.42	-1.62771
1973.42	-1.51352
1974.42	-1.33396
1975.42	-1.38628
1976.42	-1.80638
1977.42	-1.78785
1978.42	-1.74317
1979.42	-1.57972
1980.42	-1.47017
1981.42	-1.45973
1982.42	-1.6904
1983.42	-1.72096
1984.42	-1.85507
1985.42	-1.66908
1986.42	-1.35528
1987.42	-1.51085
1988.42	-1.58665
1989.42	-1.53459
1990.42	-1.97053
1991.42	-1.81452
1992.42	-1.64521
1993.42	-1.45031
1994.42	-1.63388
1995.42	-1.75367
1996.42	-1.68035
1997.42	-1.5673
1998.42	-2.02807
[truncated: 2,522 more rows]

## Sheet: Fig. 4b
0.2 V		0.4 V		0.6 V		0.8 V		0 V				FE of H2 / %
Time / h	H2 production / mmol	Time / h	H2 production / mmol	Time / h	H2 production / mmol	Time / h	H2 production / mmol	Time / h	H2 production / mmol
5.893e-05	0	0	0	4.41955e-05	0	2.7235e-05	0	0	0		0.2 V	100
5.92067e-05	2.38264e-07	5.57355e-05	0.000110549	4.42473e-05	6.37909e-08	2.72988e-05	1.50549e-07	1	0		0.4 V	100
5.96217e-05	7.68944e-07	0.00038106	0.000720534	4.42992e-05	1.46157e-07	2.73627e-05	3.49042e-07	2	0		0.6 V	100
7.08267e-05	1.85591e-05	0.00092856	0.00171	4.43511e-05	2.35841e-07	3.22158e-05	1.76616e-05	3	0		0.8 V	100
7.33167e-05	2.08471e-05	0.00148	0.00269	4.44029e-05	3.41979e-07	3.22797e-05	1.7931e-05	4	0
0.000150991	6.6495e-05	0.00202	0.00365	4.44548e-05	4.5474e-07	3.23755e-05	1.83702e-05	5	0
0.000842657	0.000423558	0.00257	0.00462	5.22876e-05	1.75007e-05	3.24713e-05	1.88433e-05	6	0
0.00153	0.000774978	0.00312	0.00557	5.23395e-05	1.76317e-05	3.26309e-05	1.96865e-05	7	0
0.00223	0.00112	0.00367	0.00653	5.23913e-05	1.7768e-05	3.28863e-05	2.1124e-05	8	0
0.00292	0.00147	0.00421	0.00748	5.24951e-05	1.80557e-05	3.58238e-05	3.78691e-05	9	0
0.00361	0.00182	0.00476	0.00844	5.25988e-05	1.83615e-05	3.8378e-05	5.12618e-05	10	0
0.0043	0.00217	0.00531	0.00939	5.27026e-05	1.86834e-05	4.42209e-05	7.99487e-05
0.00499	0.00251	0.00586	0.01033	5.28063e-05	1.90193e-05	8.27905e-05	0.000254869
0.00568	0.00286	0.0064	0.01128	5.29101e-05	1.93676e-05	0.000402075	0.00163
0.00638	0.00321	0.00695	0.01222	5.30657e-05	1.99096e-05	0.00072136	0.00299
0.00707	0.00355	0.0075	0.01317	5.32213e-05	2.0471e-05	0.00104	0.00434
0.00776	0.0039	0.00805	0.01411	5.34288e-05	2.12429e-05	0.00136	0.00568
0.00845	0.00424	0.00859	0.01505	5.374e-05	2.24354e-05	0.00168	0.00701
0.00914	0.00459	0.00914	0.01599	5.75267e-05	3.71232e-05	0.002	0.00835
0.00983	0.00493	0.00969	0.01693	6.16246e-05	5.23175e-05	0.00232	0.00968
0.01053	0.00528	0.01024	0.01786	7.56821e-05	0.000103041	0.00264	0.01101
0.01122	0.00562	0.01078	0.01879	0.000110437	0.000224836	0.00296	0.01233
0.01191	0.00596	0.01133	0.01972	0.00028504	0.000820026	0.00328	0.01365
0.0126	0.00631	0.01188	0.02065	0.000803766	0.00254	0.00359	0.01497
0.01329	0.00665	0.01243	0.02159	0.00132	0.00424	0.00391	0.01628
0.01398	0.00699	0.01297	0.02251	0.00184	0.00592	0.00423	0.0176
0.01468	0.00734	0.01352	0.02344	0.00236	0.00758	0.00455	0.0189
0.01537	0.00768	0.01407	0.02437	0.00288	0.00924	0.00487	0.02021
0.01606	0.00802	0.01462	0.0253	0.0034	0.01088	0.00519	0.02151
0.01675	0.00836	0.01516	0.02622	0.00392	0.01253	0.00551	0.02282
0.01744	0.00871	0.01571	0.02714	0.00443	0.01417	0.00583	0.02412
0.01813	0.00905	0.01626	0.02806	0.00495	0.0158	0.00615	0.02543
0.01883	0.00939	0.01681	0.02897	0.00547	0.01743	0.00647	0.02673
0.01952	0.00973	0.01735	0.02988	0.00599	0.01903	0.00679	0.02804
0.02021	0.01007	0.0179	0.0308	0.00651	0.02063	0.00711	0.02934
0.0209	0.01041	0.01845	0.03171	0.00703	0.02222	0.00743	0.03064
0.02159	0.01075	0.019	0.03263	0.00755	0.02381	0.00775	0.03193
0.02228	0.01109	0.01954	0.03354	0.00807	0.0254	0.00806	0.03322
0.02298	0.01143	0.02009	0.03445	0.00858	0.02699	0.00838	0.03451
0.02367	0.01177	0.02064	0.03535	0.0091	0.02858	0.0087	0.03579
0.02436	0.01211	0.02119	0.03625	0.00962	0.03016	0.00902	0.03707
0.02505	0.01245	0.02173	0.03716	0.01014	0.03174	0.00934	0.03834
0.02574	0.01279	0.02228	0.03806	0.01066	0.0333	0.00966	0.03961
0.02643	0.01313	0.02283	0.03896	0.01118	0.03486	0.00998	0.04088
0.02713	0.01347	0.02338	0.03986	0.0117	0.03642	0.0103	0.04215
0.02782	0.01381	0.02392	0.04076	0.01222	0.03797	0.01062	0.04341
0.02851	0.01415	0.02447	0.04166	0.01273	0.03951	0.01094	0.04467
0.0292	0.01449	0.02502	0.04256	0.01325	0.04108	0.01126	0.04593
0.02989	0.01483	0.02557	0.04346	0.01377	0.04263	0.01158	0.04718
0.03058	0.01517	0.02611	0.04436	0.01429	0.04419	0.0119	0.04843
0.03128	0.01551	0.02666	0.04525	0.01481	0.04573	0.01222	0.04968
0.03197	0.01585	0.02721	0.04615	0.01533	0.04727	0.01253	0.05093
0.03266	0.01619	0.02776	0.04705	0.01585	0.04881	0.01285	0.05217
0.03335	0.01653	0.0283	0.04794	0.01637	0.05034	0.01317	0.0534
0.03404	0.01687	0.02885	0.04884	0.01688	0.05186	0.01349	0.05463
0.03473	0.01721	0.0294	0.04973	0.0174	0.05339	0.01381	0.05586
0.03543	0.01754	0.02995	0.05062	0.01792	0.05493	0.01413	0.05709
0.03612	0.01788	0.03049	0.05151	0.01844	0.05646	0.01445	0.05831
0.03681	0.01822	0.03104	0.0524	0.01896	0.05798	0.01477	0.05953
0.0375	0.01856	0.03159	0.05329	0.01948	0.05949	0.01509	0.06075
0.03819	0.0189	0.03214	0.05418	0.02	0.06101	0.01541	0.06197
0.03888	0.01924	0.03268	0.05506	0.02052	0.06252	0.01573	0.06318
0.03958	0.01958	0.03323	0.05595	0.02103	0.06402	0.01605	0.06439
0.04027	0.01992	0.03378	0.05683	0.02155	0.06553	0.01637	0.0656
0.04096	0.02026	0.03433	0.05771	0.02207	0.06702	0.01669	0.06682
0.04165	0.0206	0.03487	0.05859	0.02259	0.06851	0.017	0.06803
0.04234	0.02094	0.03542	0.05947	0.02311	0.07001	0.01732	0.06924
0.04303	0.02128	0.03597	0.06036	0.02363	0.07151	0.01764	0.07046
0.04373	0.02161	0.03652	0.06124	0.02415	0.07302	0.01796	0.07166
0.04442	0.02195	0.03706	0.06212	0.02467	0.07451	0.01828	0.07287
0.04511	0.02229	0.03761	0.063	0.02518	0.07599	0.0186	0.07407
0.0458	0.02263	0.03816	0.06388	0.0257	0.07748	0.01892	0.07528
0.04649	0.02297	0.03871	0.06476	0.02622	0.07895	0.01924	0.07648
0.04718	0.02331	0.03925	0.06564	0.02674	0.08042	0.01956	0.07768
0.04788	0.02365	0.0398	0.06651	0.02726	0.08189	0.01988	0.07888
0.04857	0.02398	0.04035	0.06738	0.02778	0.08335	0.0202	0.08008
0.04926	0.02432	0.0409	0.06826	0.0283	0.0848	0.02052	0.08128
0.04995	0.02466	0.04144	0.06913	0.02881	0.08626	0.02084	0.08247
0.05064	0.02499	0.04199	0.07	0.02933	0.08773	0.02116	0.08366
0.05133	0.02533	0.04254	0.07087	0.02985	0.0892	0.02147	0.08484
0.05203	0.02567	0.04309	0.07173	0.03037	0.09067	0.02179	0.08603
0.05272	0.02601	0.04363	0.0726	0.03089	0.09214	0.02211	0.08721
0.05341	0.02635	0.04418	0.07347	0.03141	0.09359	0.02243	0.08839
0.0541	0.02668	0.04473	0.07434	0.03193	0.09504	0.02275	0.08957
0.05479	0.02702	0.04528	0.07521	0.03245	0.09648	0.02307	0.09075
0.05548	0.02736	0.04582	0.07607	0.03296	0.09792	0.02339	0.09193
0.05618	0.0277	0.04637	0.07693	0.03348	0.09935	0.02371	0.0931
0.05687	0.02803	0.04692	0.07779	0.034	0.10079	0.02403	0.09427
0.05756	0.02837	0.04747	0.07866	0.03452	0.10222	0.02435	0.09544
0.05825	0.02871	0.04801	0.07952	0.03504	0.10365	0.02467	0.0966
0.05894	0.02905	0.04856	0.08038	0.03556	0.10508	0.02499	0.09776
0.05963	0.0294	0.04911	0.08123	0.03608	0.10649	0.02531	0.09892
0.06033	0.02974	0.04966	0.08208	0.0366	0.10791	0.02563	0.10008
0.06102	0.03009	0.0502	0.08294	0.03711	0.10934	0.02594	0.10123
0.06171	0.03044	0.05075	0.08379	0.03763	0.11077	0.02626	0.10238
0.0624	0.03078	0.0513	0.08464	0.03815	0.11219	0.02658	0.10353
0.06309	0.03113	0.05185	0.0855	0.03867	0.11361	0.0269	0.10468
0.06378	0.03148	0.05239	0.08635	0.03919	0.11501	0.02722	0.10583
0.06448	0.03182	0.05294	0.08721	0.03971	0.11642	0.02754	0.10697
0.06517	0.03217	0.05349	0.08807	0.04023	0.11781	0.02786	0.10812
0.06586	0.03251	0.05404	0.08893	0.04075	0.11921	0.02818	0.10927
0.06655	0.03286	0.05458	0.08978	0.04126	0.1206	0.0285	0.11041
0.06724	0.03321	0.05513	0.09063	0.04178	0.12198	0.02882	0.11155
0.06793	0.03355	0.05568	0.09148	0.0423	0.12337	0.02914	0.11269
0.06863	0.0339	0.05623	0.09233	0.04282	0.12476	0.02946	0.11382
0.06932	0.03425	0.05677	0.09318	0.04334	0.12613	0.02978	0.11496
0.07001	0.0346	0.05732	0.09403	0.04386	0.12751	0.0301	0.11609
0.0707	0.03494	0.05787	0.09489	0.04438	0.12888	0.03041	0.11721
0.07139	0.03529	0.05842	0.09574	0.0449	0.13024	0.03073	0.11834
0.07208	0.03564	0.05896	0.09659	0.04541	0.13159	0.03105	0.11946
0.07278	0.03598	0.05951	0.09744	0.04593	0.13295	0.03137	0.12059
0.07347	0.03633	0.06006	0.09829	0.04645	0.13429	0.03169	0.12171
0.07416	0.03667	0.06061	0.09914	0.04697	0.13564	0.03201	0.12284
0.07485	0.03702	0.06115	0.09999	0.04749	0.13698	0.03233	0.12396
0.07554	0.03737	0.0617	0.10084	0.04801	0.13831	0.03265	0.12509
0.07623	0.03771	0.06225	0.10168	0.04853	0.13964	0.03297	0.12621
0.07693	0.03806	0.0628	0.10252	0.04905	0.14098	0.03329	0.12733
0.07762	0.03841	0.06334	0.10337	0.04956	0.14231	0.03361	0.12845
0.07831	0.03875	0.06389	0.10421	0.05008	0.14365	0.03393	0.12957
0.079	0.0391	0.06444	0.10505	0.0506	0.14498	0.03425	0.13068
0.07969	0.03945	0.06499	0.10589	0.05112	0.14631	0.03457	0.1318
0.08038	0.03979	0.06553	0.10673	0.05164	0.14763	0.03488	0.13291
0.08108	0.04014	0.06608	0.10757	0.05216	0.14895	0.0352	0.13401
0.08177	0.04048	0.06663	0.10841	0.05268	0.15026	0.03552	0.13512
0.08246	0.04083	0.06718	0.10924	0.0532	0.15157	0.03584	0.13622
0.08315	0.04118	0.06772	0.11008	0.05371	0.15288	0.03616	0.13732
0.08384	0.04152	0.06827	0.11091	0.05423	0.15419	0.03648	0.13841
0.08453	0.04187	0.06882	0.11175	0.05475	0.15548	0.0368	0.13951
0.08523	0.04221	0.06937	0.11258	0.05527	0.15678	0.03712	0.1406
0.08592	0.04256	0.06991	0.11342	0.05579	0.15807	0.03744	0.14169
0.08661	0.0429	0.07046	0.11425	0.05631	0.15937	0.03776	0.14278
0.0873	0.04325	0.07101	0.11509	0.05683	0.16066	0.03808	0.14387
0.08799	0.04359	0.07156	0.11592	0.05734	0.16196	0.0384	0.14496
0.08868	0.04394	0.0721	0.11674	0.05786	0.16326	0.03872	0.14605
0.08938	0.04428	0.07265	0.11757	0.05838	0.16456	0.03904	0.14714
0.09007	0.04463	0.0732	0.11841	0.0589	0.16585	0.03935	0.14822
0.09076	0.04498	0.07375	0.11923	0.05942	0.16713	0.03967	0.1493
0.09145	0.04532	0.07429	0.12006	0.05994	0.16841	0.03999	0.15039
0.09214	0.04567	0.07484	0.12089	0.06046	0.16969	0.04031	0.15147
0.09283	0.04601	0.07539	0.12172	0.06098	0.17096	0.04063	0.15255
0.09353	0.04636	0.07594	0.12254	0.06149	0.17223	0.04095	0.15363
0.09422	0.0467	0.07648	0.12337	0.06201	0.17349	0.04127	0.1547
0.09491	0.04705	0.07703	0.12419	0.06253	0.17474	0.04159	0.15578
0.0956	0.04739	0.07758	0.12501	0.06305	0.17599	0.04191	0.15685
0.09629	0.04773	0.07813	0.12583	0.06357	0.17724	0.04223	0.15793
0.09698	0.04808	0.07867	0.12666	0.06409	0.17849	0.04255	0.159
0.09768	0.04842	0.07922	0.12748	0.06461	0.17974	0.04287	0.16006
0.09837	0.04877	0.07977	0.12831	0.06513	0.18098	0.04319	0.16113
0.09906	0.04911	0.08032	0.12913	0.06564	0.18222	0.04351	0.16219
0.09975	0.04946	0.08086	0.12996	0.06616	0.18347	0.04382	0.16326
0.10044	0.0498	0.08141	0.13078	0.06668	0.18471	0.04414	0.16432
0.10113	0.05014	0.08196	0.1316	0.0672	0.18595	0.04446	0.16538
0.10183	0.05049	0.08251	0.13243	0.06772	0.18719	0.04478	0.16643
0.10252	0.05083	0.08305	0.13325	0.06824	0.18843	0.0451	0.16749
0.10321	0.05117	0.0836	0.13407	0.06876	0.18967	0.04542	0.16854
0.1039	0.05152	0.08415	0.13489	0.06928	0.19089	0.04574	0.16959
0.10459	0.05186	0.0847	0.13571	0.06979	0.19212	0.04606	0.17064
0.10528	0.0522	0.08524	0.13652	0.07031	0.19334	0.04638	0.17169
0.10598	0.05255	0.08579	0.13734	0.07083	0.19456	0.0467	0.17273
0.10667	0.05289	0.08634	0.13816	0.07086	0.19464	0.04702	0.17378
0.10736	0.05323	0.08689	0.13898	0.07087	0.19465	0.04734	0.17483
0.10805	0.05358	0.08743	0.1398	0.07087	0.19466	0.04766	0.17587
0.10874	0.05392	0.08798	0.14062	0.07088	0.19467	0.04798	0.17692
0.10943	0.05426	0.08853	0.14143	0.07088	0.19467	0.04829	0.17796
0.11013	0.0546	0.08908	0.14225	0.07088	0.19467	0.04861	0.17901
0.11082	0.05495	0.08962	0.14306	0.07088	0.19468	0.04893	0.18005
0.11151	0.05529	0.09017	0.14388	0.07088	0.19468	0.04925	0.18109
0.1122	0.05563	0.09072	0.14469	0.0714	0.19632	0.04957	0.18212
0.11289	0.05597	0.09127	0.14551	0.07192	0.19793	0.04989	0.18316
0.11358	0.05632	0.09181	0.14632	0.07244	0.19954	0.05021	0.1842
0.11428	0.05666	0.09236	0.14714	0.07296	0.20114	0.05053	0.18524
0.11497	0.057	0.09291	0.14795	0.07347	0.20273	0.05085	0.18627
0.11566	0.05735	0.09346	0.14876	0.07399	0.20432	0.05117	0.18731
0.11635	0.05769	0.094	0.14957	0.07451	0.20592	0.05149	0.18834
0.11704	0.05803	0.09455	0.15038	0.07503	0.20752	0.05181	0.18936
0.11773	0.05838	0.0951	0.15119	0.07555	0.20912	0.05213	0.19039
0.11843	0.05872	0.09565	0.15199	0.07607	0.2107	0.05245	0.19142
0.11912	0.05906	0.09619	0.1528	0.07659	0.21227	0.05276	0.19244
0.11981	0.05941	0.09674	0.15361	0.07711	0.21384	0.05283	0.19265
0.1205	0.05975	0.09729	0.15442	0.07762	0.2154	0.05283	0.19266
0.12119	0.06009	0.09784	0.15523	0.07814	0.21695	0.05283	0.19267
0.12188	0.06043	0.09838	0.15604	0.07866	0.2185	0.05284	0.19268
0.12258	0.06078	0.09893	0.15684	0.07918	0.22005	0.05315	0.1941
0.12327	0.06112	0.09948	0.15765	0.07968	0.22154	0.05347	0.19551
0.12396	0.06146	0.10003	0.15846	0.0802	0.22312	0.05379	0.19692
0.12465	0.0618	0.10057	0.15926	0.08072	0.22469	0.05411	0.19832
0.12534	0.06215	0.10112	0.16007	0.08124	0.22626	0.05443	0.19971
0.12603	0.06249	0.10167	0.16087	0.08176	0.22782	0.05475	0.2011
0.12673	0.06283	0.10222	0.16167	0.08227	0.22937	0.05507	0.20249
0.12742	0.06317	0.10276	0.16248	0.08279	0.23092	0.05539	0.20387
0.12811	0.06351	0.10331	0.16328	0.08331	0.23246	0.05571	0.20526
0.1288	0.06385	0.10386	0.16408	0.08383	0.234	0.05603	0.20664
0.12949	0.0642	0.10441	0.16488	0.08435	0.23554	0.05635	0.20802
0.13018	0.06454	0.10495	0.16568	0.08487	0.23708	0.05667	0.2094
0.13088	0.06488	0.1055	0.16648	0.08539	0.23861	0.05699	0.21078
0.13157	0.06522	0.10605	0.16729	0.08591	0.24013	0.05731	0.21216
0.13226	0.06556	0.1066	0.16809	0.08642	0.24166	0.05762	0.21354
0.13295	0.06591	0.10714	0.16889	0.08694	0.24319	0.05794	0.21491
0.13364	0.06625	0.10769	0.1697	0.08746	0.24474	0.05826	0.21627
0.13433	0.06659	0.10824	0.1705	0.08798	0.24629	0.05858	0.21763
0.13503	0.06693	0.10879	0.1713	0.0885	0.24786	0.0589	0.219
0.13572	0.06727	0.10933	0.1721	0.08902	0.24941	0.05922	0.22036
0.13641	0.06761	0.10988	0.1729	0.08954	0.25096	0.05954	0.22173
0.1371	0.06795	0.11043	0.1737	0.09006	0.2525	0.05986	0.22311
0.13779	0.06829	0.11098	0.1745	0.09057	0.25403	0.06018	0.22449
0.13848	0.06863	0.11152	0.1753	0.09109	0.25555	0.0605	0.22587
0.13918	0.06897	0.11207	0.1761	0.09161	0.25708	0.06082	0.22725
0.13987	0.06931	0.11262	0.17689	0.09213	0.2586	0.06114	0.22864
0.14056	0.06966	0.11317	0.17769	0.09265	0.26011	0.06146	0.23002
0.14125	0.07	0.11371	0.17848	0.09317	0.26163	0.06178	0.23139
0.14194	0.07034	0.11426	0.17928	0.09369	0.26314	0.06209	0.23277
0.14263	0.07068	0.11481	0.18007	0.09421	0.26466	0.06241	0.23414
0.14333	0.07101	0.11536	0.18086	0.09472	0.26619	0.06273	0.23552
0.14402	0.07135	0.1159	0.18166	0.09524	0.26771	0.06305	0.23689
0.14471	0.07169	0.11645	0.18245	0.09576	0.26923	0.06337	0.23826
0.1454	0.07203	0.117	0.18324	0.09628	0.27074	0.06369	0.23963
0.14609	0.07237	0.11755	0.18403	0.0968	0.27225	0.06401	0.241
0.14678	0.07271	0.11809	0.18483	0.09732	0.27375	0.06433	0.24237
0.14748	0.07305	0.11864	0.18562	0.09784	0.27524	0.06465	0.24374
0.14817	0.07339	0.11919	0.18641	0.09836	0.27673	0.06497	0.24511
0.14886	0.07373	0.11974	0.1872	0.09887	0.27821	0.06529	0.24647
0.14955	0.07407	0.12028	0.18799	0.09939	0.2797	0.06561	0.24783
0.15024	0.07441	0.12083	0.18879	0.09991	0.28118	0.06593	0.24919
0.15093	0.07475	0.12138	0.18958	0.10043	0.28268	0.06625	0.25054
0.15163	0.07509	0.12193	0.19037	0.10095	0.28419	0.06656	0.25189
0.15232	0.07543	0.12247	0.19116	0.10147	0.28568	0.06688	0.25324
0.15301	0.07578	0.12302	0.19195	0.10199	0.28717	0.0672	0.25459
0.1537	0.07612	0.12357	0.19274	0.1025	0.28866	0.06752	0.25592
0.15439	0.07647	0.12412	0.19353	0.10302	0.29015	0.06784	0.25727
0.15508	0.07682	0.12466	0.19432	0.10354	0.29164	0.06816	0.25861
0.15578	0.07716	0.12521	0.1951	0.10406	0.29312	0.06848	0.25995
0.15647	0.07751	0.12576	0.19589	0.10458	0.29459	0.0688	0.2613
0.15716	0.07786	0.12631	0.19668	0.1051	0.29608	0.06912	0.26264
0.15785	0.0782	0.12685	0.19747	0.10562	0.29757	0.06944	0.26398
0.15854	0.07855	0.1274	0.19826	0.10614	0.29905	0.06976	0.26533
0.15923	0.07889	0.12795	0.19904	0.10665	0.30054	0.07008	0.26667
0.15993	0.07924	0.1285	0.19983	0.10717	0.30201	0.0704	0.26801
0.16062	0.07958	0.12904	0.20062	0.10769	0.30349	0.07072	0.26935
0.16131	0.07993	0.12959	0.2014	0.10821	0.30496	0.07103	0.2707
0.162	0.08027	0.13014	0.20219	0.10873	0.30643	0.07135	0.27205
0.16269	0.08062	0.13069	0.20297	0.10925	0.30789	0.07167	0.2734
0.16338	0.08096	0.13123	0.20376	0.10977	0.30935	0.07199	0.27475
0.16408	0.08131	0.13178	0.20454	0.11029	0.3108	0.07231	0.2761
0.16477	0.08165	0.13233	0.20533	0.1108	0.31225	0.07263	0.27744
0.16546	0.082	0.13288	0.20611	0.11132	0.3137	0.07295	0.27878
0.16615	0.08234	0.13342	0.20689	0.11184	0.31515	0.07327	0.28012
0.16684	0.08269	0.13397	0.20767	0.11236	0.31658	0.07359	0.28145
0.16753	0.08303	0.13452	0.20846	0.11288	0.31801	0.07391	0.28278
0.16823	0.08338	0.13507	0.20924	0.1134	0.31944	0.07423	0.28411
0.16892	0.08372	0.13561	0.21002	0.11392	0.32087	0.07455	0.28543
0.16961	0.08406	0.13616	0.2108	0.11444	0.3223	0.07487	0.28675
0.1703	0.08441	0.13671	0.21158	0.11495	0.32374	0.07519	0.28807
0.17099	0.08475	0.13726	0.21237	0.11547	0.32517	0.0755	0.28938
0.17168	0.0851	0.1378	0.21315	0.11599	0.32659	0.07582	0.2907
0.17238	0.08544	0.13835	0.21392	0.11651	0.32801	0.07614	0.29202
0.17307	0.08578	0.1389	0.21471	0.11703	0.32943	0.07646	0.29333
0.17376	0.08613	0.13945	0.21548	0.11755	0.33085	0.07678	0.29464
0.17445	0.08647	0.13999	0.21626	0.11807	0.33227	0.0771	0.29595
0.17514	0.08681	0.14054	0.21703	0.11859	0.33367	0.07742	0.29725
0.17583	0.08716	0.14109	0.21781	0.1191	0.33508	0.07774	0.29857
0.17653	0.0875	0.14164	0.21859	0.11962	0.33651	0.07806	0.29989
0.17722	0.08784	0.14218	0.21936	0.12014	0.33794	0.07838	0.30121
0.17791	0.08818	0.14273	0.22013	0.12066	0.33937	0.0787	0.30253
0.1786	0.08853	0.14328	0.22091	0.12118	0.34079	0.07902	0.30385
0.17929	0.08887	0.14383	0.22168	0.1217	0.34221	0.07934	0.30516
0.17998	0.08921	0.14437	0.22246	0.12222	0.34362	0.07966	0.30647
0.18068	0.08955	0.14492	0.22323	0.12274	0.34503	0.07997	0.30778
0.18137	0.0899	0.14547	0.224	0.12325	0.34643	0.08029	0.30909
0.18206	0.09024	0.14602	0.22477	0.12377	0.34783	0.08061	0.31039
0.18275	0.09058	0.14656	0.22554	0.12429	0.34923	0.08093	0.3117
0.18344	0.09092	0.14711	0.22631	0.12481	0.35062	0.08125	0.313
0.18413	0.09126	0.14766	0.22708	0.12533	0.35201	0.08157	0.3143
0.18483	0.0916	0.14821	0.22785	0.12585	0.35339	0.08189	0.31559
0.18552	0.09194	0.14875	0.22862	0.12637	0.35478	0.08221	0.31688
0.18621	0.09228	0.1493	0.22939	0.12689	0.35617	0.08253	0.31817
0.1869	0.09262	0.14985	0.23016	0.1274	0.35755	0.08285	0.31946
0.18759	0.09296	0.1504	0.23093	0.12792	0.35893	0.08317	0.32076
0.18828	0.0933	0.15094	0.2317	0.12844	0.3603	0.08349	0.32206
0.18898	0.09364	0.15149	0.23247	0.12896	0.36167	0.08381	0.32336
0.18967	0.09398	0.15204	0.23324	0.12948	0.36304	0.08413	0.32465
0.19036	0.09432	0.15259	0.23401	0.13	0.36439	0.08444	0.32595
0.19105	0.09466	0.15313	0.23478	0.13052	0.36575	0.08476	0.32724
0.19174	0.095	0.15368	0.23554	0.13103	0.3671	0.08508	0.32853
0.19243	0.09534	0.15423	0.23631	0.13155	0.36845	0.0854	0.32983
0.19313	0.09568	0.15478	0.23707	0.13207	0.36981	0.08572	0.33112
0.19382	0.09602	0.15532	0.23784	0.13259	0.37116	0.08604	0.33241
0.19451	0.09636	0.15587	0.23861	0.13311	0.37253	0.08636	0.33371
0.1952	0.0967	0.15642	0.23937	0.13363	0.3739	0.08668	0.33501
0.19589	0.09704	0.15697	0.24014	0.13415	0.37526	0.087	0.33631
0.19658	0.09738	0.15751	0.2409	0.13467	0.37662	0.08732	0.3376
0.19728	0.09772	0.15806	0.24167	0.13518	0.37797	0.08764	0.33889
0.19797	0.09806	0.15861	0.24243	0.1357	0.37933	0.08796	0.34017
0.19866	0.0984	0.15916	0.2432	0.13622	0.38067	0.08828	0.34145
0.19935	0.09874	0.1597	0.24397	0.13674	0.38201	0.0886	0.34274
0.20004	0.09908	0.16025	0.24474	0.13726	0.38335	0.08891	0.34402
0.20073	0.09941	0.1608	0.2455	0.13778	0.38469	0.08923	0.3453
0.20143	0.09975	0.16135	0.24626	0.1383	0.38602	0.08955	0.34658
0.20212	0.10009	0.16189	0.24703	0.13882	0.38735	0.08987	0.34786
0.20281	0.10043	0.16244	0.24779	0.13933	0.38868	0.09019	0.34913
0.2035	0.10077	0.16299	0.24855	0.13985	0.39001	0.09051	0.3504
0.20419	0.10111	0.16354	0.24932	0.14037	0.39134	0.09083	0.35166
0.20488	0.10145	0.16408	0.25008	0.14089	0.39267	0.09115	0.35292
0.20558	0.10178	0.16463	0.25085	0.14141	0.394	0.09147	0.35418
0.20627	0.10212	0.16518	0.25161	0.14193	0.39532	0.09179	0.35544
0.20696	0.10246	0.16573	0.25237	0.14245	0.39665	0.09211	0.3567
0.20765	0.1028	0.16627	0.25313	0.14297	0.39797	0.09243	0.35795
0.20834	0.10314	0.16682	0.25389	0.14348	0.39928	0.09275	0.3592
0.20903	0.10347	0.16737	0.25465	0.144	0.40059	0.09307	0.36045
0.20973	0.10381	0.16792	0.25541	0.14452	0.40189	0.09338	0.3617
0.21042	0.10415	0.16846	0.25617	0.14504	0.40321	0.0937	0.36296
0.21111	0.10449	0.16901	0.25693	0.14556	0.40451	0.09402	0.36421
0.2118	0.10482	0.16956	0.25769	0.14608	0.40581	0.09434	0.36546
0.21249	0.10516	0.17011	0.25845	0.1466	0.40711	0.09466	0.36671
0.21318	0.1055	0.17065	0.25921	0.14712	0.40841	0.09498	0.36795
0.21388	0.10583	0.1712	0.25997	0.14763	0.40971	0.0953	0.3692
0.21457	0.10617	0.17175	0.26073	0.14815	0.41099	0.09562	0.37045
0.21526	0.10651	0.1723	0.26148	0.14867	0.41228	0.09594	0.3717
0.21595	0.10684	0.17284	0.26224	0.14919	0.41356	0.09626	0.37294
0.21664	0.10718	0.17339	0.263	0.14971	0.41484	0.09658	0.37418
0.21733	0.10752	0.17394	0.26376	0.15023	0.41614	0.0969	0.37541
0.21803	0.10785	0.17449	0.26452	0.15075	0.41743	0.09722	0.37665
0.21872	0.10819	0.17503	0.26527	0.15127	0.41871	0.09754	0.37788
0.21941	0.10852	0.17558	0.26603	0.15178	0.42	0.09785	0.3791
0.2201	0.10886	0.17613	0.26678	0.1523	0.42128	0.09817	0.38034
0.22079	0.1092	0.17668	0.26754	0.15282	0.42256	0.09849	0.38157
0.22148	0.10953	0.17722	0.2683	0.15334	0.42384	0.09881	0.38279
0.22218	0.10987	0.17777	0.26905	0.15386	0.42511	0.09913	0.38402
0.22287	0.1102	0.17832	0.26981	0.15438	0.42638	0.09945	0.38525
0.22356	0.11054	0.17887	0.27056	0.1549	0.42764	0.09977	0.38648
0.22425	0.11087	0.17941	0.27132	0.15541	0.42889	0.10009	0.3877
0.22494	0.11121	0.17996	0.27207	0.15593	0.43015	0.10041	0.38892
0.22563	0.11154	0.18051	0.27283	0.15645	0.43141	0.10073	0.39014
0.22633	0.11187	0.18106	0.27358	0.15697	0.43267	0.10105	0.39135
0.22702	0.11221	0.1816	0.27433	0.15749	0.43393	0.10137	0.39257
0.22771	0.11254	0.18215	0.27509	0.15801	0.43518	0.10169	0.39378
0.2284	0.11288	0.1827	0.27585	0.15853	0.43643	0.10201	0.39499
0.22909	0.11321	0.18325	0.27661	0.15905	0.43768	0.10232	0.3962
0.22978	0.11355	0.18379	0.27736	0.15956	0.43892	0.10264	0.39741
0.23048	0.11388	0.18434	0.27811	0.16008	0.44016	0.10296	0.39861
0.23117	0.11422	0.18489	0.27886	0.1606	0.44139	0.10328	0.39981
0.23186	0.11455	0.18544	0.27961	0.16112	0.44262	0.1036	0.40101
0.23255	0.11488	0.18598	0.28037	0.16164	0.44385	0.10392	0.40221
0.23324	0.11522	0.18653	0.28112	0.16216	0.44508	0.10424	0.40341
0.23393	0.11555	0.18708	0.28187	0.16268	0.4463	0.10456	0.4046
0.23463	0.11589	0.18763	0.28262	0.1632	0.44752	0.10488	0.40579
0.23532	0.11622	0.18817	0.28337	0.16371	0.44873	0.1052	0.40698
0.23601	0.11655	0.18872	0.28412	0.16423	0.44995	0.10552	0.40817
0.2367	0.11689	0.18927	0.28487	0.16475	0.45116	0.10584	0.40936
0.23739	0.11722	0.18982	0.28562	0.16527	0.45238	0.10616	0.41054
0.23808	0.11756	0.19036	0.28637	0.16579	0.4536	0.10648	0.41172
0.23878	0.11789	0.19091	0.28712	0.16631	0.45482	0.10679	0.4129
0.23947	0.11822	0.19146	0.28786	0.16683	0.45603	0.10711	0.41407
0.24016	0.11855	0.19201	0.28861	0.16735	0.45724	0.10743	0.41524
0.24085	0.11889	0.19255	0.28936	0.16786	0.45845	0.10775	0.41641
0.24154	0.11922	0.1931	0.29011	0.16838	0.45964	0.10807	0.41758
0.24223	0.11955	0.19365	0.29086	0.16839	0.45965	0.10839	0.41875
0.24293	0.11988	0.1942	0.29161	0.16839	0.45966	0.10871	0.41993
0.24362	0.12022	0.19474	0.29236	0.16839	0.45966	0.10903	0.42111
0.24431	0.12055	0.19529	0.29311	0.16839	0.45967	0.10935	0.42228
0.245	0.12088	0.19584	0.29386	0.16839	0.45967	0.10967	0.42346
0.24569	0.12121	0.19639	0.29461	0.16891	0.46117	0.10999	0.42465
0.24638	0.12154	0.19693	0.29535	0.16943	0.46267	0.11031	0.42583
0.24708	0.12188	0.19748	0.2961	0.16995	0.46415	0.11063	0.427
0.24777	0.12221	0.19803	0.29685	0.17047	0.46563	0.11095	0.42817
0.24846	0.12254	0.19858	0.29759	0.17099	0.4671	0.11126	0.42934
0.24915	0.12287	0.19912	0.29833	0.17151	0.46859	0.11158	0.43051
0.24984	0.1232	0.19967	0.29908	0.17203	0.47007	0.1119	0.43167
0.25053	0.12353	0.20022	0.29982	0.17254	0.47155	0.11222	0.43284
0.25123	0.12386	0.20077	0.30056	0.17306	0.47302	0.11254	0.434
0.25192	0.1242	0.20131	0.30131	0.17358	0.47447	0.11286	0.43515
0.25261	0.12453	0.20186	0.30205	0.1741	0.47592	0.11318	0.4363
0.2533	0.12486	0.20241	0.30279	0.17462	0.47736	0.1135	0.43745
0.25399	0.12519	0.20296	0.30354	0.17514	0.4788	0.11382	0.4386
0.25468	0.12552	0.2035	0.30428	0.17566	0.48025	0.11414	0.43975
0.25538	0.12585	0.20405	0.30503	0.17618	0.48171	0.11446	0.44089
0.25607	0.12618	0.2046	0.30577	0.17669	0.48317	0.11478	0.44203
0.25676	0.12651	0.20515	0.30651	0.17721	0.48462	0.1151	0.44317
0.25745	0.12684	0.20569	0.30725	0.17773	0.48608	0.11542	0.44432
0.25814	0.12717	0.20624	0.30799	0.17825	0.48754	0.11573	0.44546
0.25883	0.1275	0.20679	0.30873	0.17877	0.48899	0.11605	0.44659
0.25953	0.12783	0.20734	0.30947	0.17929	0.49044	0.11637	0.44772
0.26022	0.12816	0.20788	0.31021	0.17981	0.49189	0.11669	0.44885
0.26091	0.12849	0.20843	0.31095	0.18033	0.49334	0.11701	0.44998
0.2616	0.12882	0.20898	0.31169	0.18084	0.49478	0.11733	0.45111
0.26229	0.12915	0.20953	0.31242	0.18136	0.49622	0.11765	0.45225
0.26298	0.12948	0.21007	0.31316	0.18188	0.49765	0.11797	0.45338
0.26368	0.12981	0.21062	0.3139	0.1824	0.49906	0.11829	0.45451
0.26437	0.13014	0.21117	0.31464	0.18292	0.50048	0.11861	0.45564
0.26506	0.13047	0.21172	0.31538	0.18344	0.5019	0.11893	0.45677
0.26575	0.1308	0.21226	0.31612	0.18396	0.50334	0.11925	0.45789
0.26644	0.13112	0.21281	0.31686	0.18447	0.50478	0.11957	0.45902
0.26713	0.13145	0.21336	0.31759	0.18499	0.50621	0.11989	0.46014
0.26783	0.13178	0.21391	0.31833	0.18551	0.50763	0.1202	0.46125
0.26852	0.13211	0.21445	0.31906	0.18603	0.50905	0.12052	0.46237
0.26921	0.13244	0.215	0.3198	0.18655	0.51049	0.12084	0.46349
0.2699	0.13277	0.21555	0.32054	0.18707	0.51191	0.12116	0.46462
0.27059	0.1331	0.2161	0.32127	0.18759	0.51333	0.12148	0.46574
0.27128	0.13344	0.21664	0.32201	0.18811	0.51476	0.1218	0.46685
0.27198	0.13378	0.21719	0.32275	0.18862	0.51619	0.12212	0.46797
0.27267	0.13411	0.21774	0.32348	0.18914	0.51762	0.12244	0.46908
0.27336	0.13445	0.21829	0.32422	0.18966	0.51906	0.12276	0.47019
0.27405	0.13478	0.21883	0.32495	0.19018	0.52048	0.12308	0.4713
0.27474	0.13512	0.21938	0.32569	0.1907	0.5219	0.1234	0.47241
0.27543	0.13545	0.21993	0.32642	0.19122	0.52331	0.12372	0.47352
0.27613	0.13579	0.22048	0.32715	0.19174	0.52472	0.12404	0.47463
0.27682	0.13612	0.22102	0.32788	0.19226	0.52612	0.12436	0.47573
0.27751	0.13646	0.22157	0.32861	0.19277	0.52753	0.12467	0.47683
0.2782	0.13679	0.22212	0.32935	0.19329	0.52895	0.12499	0.47793
0.27889	0.13713	0.22267	0.33008	0.19381	0.53036	0.12531	0.47903
0.27958	0.13746	0.22321	0.33081	0.19433	0.53177	0.12563	0.48012
0.28028	0.13779	0.22376	0.33154	0.19485	0.53317	0.12595	0.48122
0.28097	0.13813	0.22431	0.33227	0.19537	0.53456	0.12627	0.48231
0.28166	0.13846	0.22486	0.333	0.19589	0.53595	0.12659	0.4834
0.28235	0.1388	0.2254	0.33374	0.19641	0.53733	0.12691	0.48449
0.28304	0.13913	0.22595	0.33447	0.19692	0.53875	0.12723	0.48557
0.28373	0.13946	0.2265	0.3352	0.19744	0.54016	0.12755	0.48665
0.28443	0.1398	0.22705	0.33593	0.19796	0.54156	0.12787	0.48773
0.28512	0.14013	0.22759	0.33666	0.19848	0.54296	0.12819	0.48881
0.28581	0.14047	0.22814	0.3374	0.199	0.54435	0.12851	0.4899
0.2865	0.1408	0.22869	0.33813	0.19952	0.54574	0.12883	0.49098
0.28719	0.14113	0.22924	0.33887	0.20004	0.54713	0.12914	0.49206
0.28788	0.14147	0.22978	0.3396	0.20056	0.54852	0.12946	0.49315
0.28858	0.1418	0.23033	0.34033	0.20107	0.54991	0.12978	0.49423
0.28927	0.14213	0.23088	0.34106	0.20159	0.55128	0.1301	0.49531
0.28996	0.14247	0.23143	0.3418	0.20211	0.55267	0.13042	0.49639
0.29065	0.1428	0.23197	0.34253	0.20263	0.55406	0.13074	0.49747
0.29134	0.14313	0.23252	0.34326	0.20315	0.55545	0.13106	0.49854
0.29203	0.14346	0.23307	0.34399	0.20367	0.55683	0.13138	0.49962
0.29273	0.1438	0.23362	0.34472	0.20419	0.55821	0.1317	0.50069
0.29342	0.14413	0.23416	0.34545	0.20471	0.55959	0.13202	0.50176
0.29411	0.14446	0.23471	0.34618	0.20522	0.56096	0.13234	0.50283
0.2948	0.14479	0.23526	0.3469	0.20574	0.56233	0.13266	0.5039
0.29549	0.14512	0.23581	0.34763	0.20626	0.5637	0.13298	0.50496
0.29618	0.14545	0.23635	0.34836	0.20678	0.56506	0.1333	0.50602
0.29688	0.14579	0.2369	0.34908	0.2073	0.5664	0.13361	0.50708
0.29757	0.14612	0.23745	0.34981	0.20747	0.56685	0.13393	0.50814
0.29826	0.14645	0.238	0.35054	0.20748	0.56687	0.13425	0.50921
0.29895	0.14678	0.23854	0.35126	0.208	0.56832	0.13457	0.51027
0.29964	0.14711	0.23909	0.35199	0.20851	0.56976	0.13489	0.51133
0.30033	0.14744	0.23964	0.35271	0.20903	0.57119	0.13521	0.51239
0.30103	0.14778	0.24019	0.35343	0.20955	0.57262	0.13553	0.51345
0.30172	0.14811	0.24073	0.35416	0.21007	0.57404	0.13585	0.51451
0.30241	0.14844	0.24128	0.35488	0.21059	0.57546	0.13617	0.51556
0.3031	0.14877	0.24183	0.35561	0.21111	0.57687	0.13649	0.51661
0.30379	0.1491	0.24238	0.35633	0.21163	0.57829	0.13681	0.51766
0.30448	0.14943	0.24292	0.35705	0.21215	0.57972	0.13713	0.51871
0.30518	0.14976	0.24347	0.35777	0.21266	0.58114	0.13745	0.51975
0.30587	0.15009	0.24402	0.3585	0.21318	0.58256	0.13777	0.5208
0.30656	0.15042	0.24457	0.35921	0.2137	0.58397	0.13808	0.52184
0.30725	0.15075	0.24511	0.35993	0.21422	0.58538	0.1384	0.52288
0.30794	0.15108	0.24566	0.36065	0.21474	0.58679	0.13872	0.52393
0.30863	0.15141	0.24621	0.36137	0.21526	0.58819	0.13904	0.52496
0.30933	0.15174	0.24676	0.36209	0.21578	0.5896	0.13936	0.526
0.31002	0.15207	0.2473	0.36281	0.2163	0.59101	0.13968	0.52705
0.31071	0.15239	0.24785	0.36354	0.21681	0.59242	0.14	0.52809
0.3114	0.15272	0.2484	0.36426	0.21733	0.59383	0.14032	0.52913
0.31209	0.15305	0.24895	0.36498	0.21785	0.59524	0.14064	0.53017
0.31278	0.15338	0.24949	0.3657	0.21837	0.59664	0.14096	0.5312
0.31348	0.15371	0.25004	0.36642	0.21889	0.59804	0.14128	0.53224
0.31417	0.15404	0.25059	0.36714	0.21941	0.59943	0.1416	0.53327
0.31486	0.15437	0.25114	0.36786	0.21993	0.60084	0.14192	0.5343
0.31555	0.1547	0.25168	0.36858	0.22045	0.60224	0.14224	0.53533
0.31624	0.15503	0.25223	0.3693	0.22096	0.60364	0.14255	0.53636
0.31693	0.15535	0.25278	0.37002	0.22148	0.60505	0.14287	0.53739
0.31763	0.15568	0.25333	0.37073	0.222	0.60644	0.14319	0.53841
0.31832	0.15601	0.25387	0.37145	0.22252	0.60783	0.14351	0.53944
0.31901	0.15634	0.25442	0.37217	0.22304	0.60921	0.14383	0.54046
0.3197	0.15667	0.25497	0.37289	0.22356	0.61059	0.14415	0.54148
0.32039	0.15699	0.25552	0.3736	0.22408	0.61198	0.14447	0.5425
0.32108	0.15732	0.25606	0.37432	0.2246	0.61337	0.14479	0.54352
0.32178	0.15765	0.25661	0.37503	0.22511	0.61475	0.14511	0.54453
0.32247	0.15797	0.25716	0.37575	0.22563	0.61614	0.14543	0.54555
0.32316	0.1583	0.25771	0.37646	0.22615	0.61753	0.14575	0.54656
0.32385	0.15863	0.25825	0.37718	0.22667	0.61892	0.14607	0.54756
0.32454	0.15896	0.2588	0.3779	0.22719	0.6203	0.14639	0.54857
0.32523	0.15928	0.25935	0.37861	0.22771	0.62168	0.14671	0.54958
0.32593	0.15961	0.2599	0.37933	0.22823	0.62304	0.14702	0.55058
0.32662	0.15993	0.26044	0.38004	0.22874	0.62444	0.14734	0.55158
0.32731	0.16026	0.26099	0.38076	0.22926	0.62583	0.14766	0.55258
0.328	0.16059	0.26154	0.38148	0.22978	0.62722	0.14798	0.55359
0.32869	0.16091	0.26209	0.3822	0.2303	0.6286	0.1483	0.55459
0.32938	0.16124	0.26263	0.38291	0.23082	0.62998	0.14862	0.5556
0.33008	0.16156	0.26318	0.38362	0.23134	0.63135	0.14894	0.5566
0.33077	0.16189	0.26373	0.38434	0.23186	0.63272	0.14926	0.5576
0.33146	0.16222	0.26428	0.38506	0.23238	0.63412	0.14958	0.5586
0.33215	0.16254	0.26482	0.38578	0.23289	0.63551	0.1499	0.5596
0.33284	0.16287	0.26537	0.3865	0.23341	0.6369	0.15022	0.5606
0.33353	0.16319	0.26592	0.38722	0.23393	0.63828	0.15054	0.5616
0.33423	0.16352	0.26647	0.38793	0.23445	0.63967	0.15086	0.5626
0.33492	0.16384	0.26701	0.38865	0.23497	0.64104	0.15118	0.56359
0.33561	0.16417	0.26756	0.38937	0.23549	0.64241	0.15149	0.56459
0.3363	0.1645	0.26811	0.39008	0.23601	0.64377	0.15181	0.56559
0.33699	0.16482	0.26866	0.39079	0.23653	0.64514	0.15213	0.56659
0.33768	0.16515	0.2692	0.39151	0.23704	0.6465	0.15245	0.56758
0.33838	0.16547	0.26975	0.39222	0.23756	0.64788	0.15277	0.56857
0.33907	0.1658	0.2703	0.39293	0.23808	0.64924	0.15309	0.56956
0.33976	0.16613	0.27085	0.39364	0.2386	0.6506	0.15341	0.57055
0.34045	0.16646	0.27139	0.39435	0.23912	0.65195	0.15373	0.57153
0.34114	0.16678	0.27194	0.39506	0.23964	0.6533	0.15405	0.57252
0.34183	0.16711	0.27249	0.39577	0.24016	0.65466	0.15437	0.5735
0.34253	0.16744	0.27304	0.39648	0.24068	0.65602	0.15469	0.57449
0.34322	0.16777	0.27358	0.39719	0.24119	0.65741	0.15501	0.57547
0.34391	0.16809	0.27413	0.3979	0.24171	0.6588	0.15533	0.57645
0.3446	0.16842	0.27468	0.39861	0.24223	0.66019	0.15565	0.57743
0.34529	0.16875	0.27523	0.39932	0.24275	0.66157	0.15596	0.57841
0.34598	0.16908	0.27577	0.40003	0.24327	0.66294	0.15628	0.57939
0.34668	0.1694	0.27632	0.40074	0.24379	0.6643	0.1566	0.58036
0.34737	0.16973	0.27687	0.40145	0.24431	0.66567	0.15692	0.58134
0.34806	0.17006	0.27742	0.40215	0.24483	0.66703	0.15724	0.58231
0.34875	0.17038	0.27796	0.40286	0.24534	0.66839	0.15756	0.58327
0.34944	0.17071	0.27851	0.40356	0.24586	0.66977	0.15788	0.58424
0.35013	0.17104	0.27906	0.40427	0.24638	0.67113	0.1582	0.58521
0.35083	0.17136	0.27961	0.40497	0.2469	0.67249	0.15852	0.58618
0.35152	0.17169	0.28015	0.40568	0.24742	0.67385	0.15884	0.58714
0.35221	0.17201	0.2807	0.40639	0.24794	0.67521	0.15916	0.58811
0.3529	0.17234	0.28125	0.4071	0.24846	0.67656	0.15948	0.58907
0.35359	0.17267	0.2818	0.40781	0.24898	0.67792	0.1598	0.59003
0.35428	0.17299	0.28234	0.40851	0.24949	0.67927	0.16012	0.59099
0.35498	0.17332	0.28289	0.40923	0.25001	0.68062	0.16043	0.59195
0.35567	0.17364	0.28344	0.40994	0.25053	0.68196	0.16075	0.59291
0.35636	0.17397	0.28399	0.41064	0.25105	0.6833	0.16107	0.59386
0.35705	0.17429	0.28453	0.41135	0.25157	0.68464	0.16139	0.59481
0.35774	0.17462	0.28508	0.41206	0.25209	0.68598	0.16171	0.59577
0.35843	0.17494	0.28563	0.41277	0.25261	0.68731	0.16203	0.59672
0.35913	0.17526	0.28618	0.41347	0.25313	0.68864	0.16235	0.59767
0.35982	0.17558	0.28672	0.41418	0.25364	0.68997	0.16267	0.59862
0.36051	0.17591	0.28727	0.41488	0.25416	0.69131	0.16299	0.59958
0.3612	0.17623	0.28782	0.41558	0.25468	0.69266	0.16331	0.60053
0.36189	0.17655	0.28837	0.41629	0.2552	0.69401	0.16363	0.60149
0.36258	0.17688	0.28891	0.417	0.25572	0.69535	0.16395	0.60244
0.36328	0.1772	0.28946	0.4177	0.25624	0.69669	0.16427	0.60339
0.36397	0.17752	0.29001	0.4184	0.25676	0.69804	0.16459	0.60435
0.36466	0.17785	0.29056	0.41911	0.25727	0.69938	0.1649	0.6053
0.36535	0.17817	0.2911	0.41981	0.25779	0.70072	0.16522	0.60626
0.36604	0.17849	0.29165	0.42051	0.25831	0.70204	0.16554	0.60721
0.36673	0.17882	0.2922	0.42122	0.25883	0.70337	0.16586	0.60816
0.36743	0.17914	0.29275	0.42193	0.25935	0.70469	0.16618	0.6091
0.36812	0.17946	0.29329	0.42263	0.25987	0.706	0.1665	0.61005
0.36881	0.17978	0.29384	0.42333	0.26039	0.70733	0.16682	0.611
0.3695	0.18011	0.29439	0.42403	0.26091	0.70865	0.16714	0.61194
0.37019	0.18043	0.29494	0.42474	0.26142	0.70997	0.16746	0.61288
0.37088	0.18075	0.29548	0.42544	0.26194	0.7113	0.16778	0.61383
0.37158	0.18107	0.29603	0.42614	0.26246	0.71264	0.1681	0.61477
0.37227	0.18139	0.29658	0.42685	0.26298	0.71399	0.16842	0.61571
0.37296	0.18172	0.29713	0.42755	0.2635	0.71532	0.16874	0.61665
0.37365	0.18204	0.29767	0.42825	0.26402	0.71665	0.16906	0.61759
0.37434	0.18236	0.29822	0.42896	0.26454	0.71798	0.16914	0.61782
0.37503	0.18268	0.29877	0.42967	0.26506	0.71931	0.16914	0.61783
0.37573	0.183	0.29932	0.43037	0.26557	0.72063	0.16914	0.61784
0.37642	0.18332	0.29986	0.43107	0.26609	0.72194	0.16946	0.61907
0.37711	0.18365	0.30041	0.43178	0.26661	0.72326	0.16978	0.62029
0.3778	0.18397	0.30096	0.43248	0.26713	0.72457	0.1701	0.62151
0.37849	0.18429	0.30151	0.43318	0.26765	0.72589	0.17042	0.62273
0.37918	0.18461	0.30205	0.43389	0.26817	0.72721	0.17074	0.62394
0.37988	0.18493	0.3026	0.43459	0.26869	0.72855	0.17106	0.62515
0.38057	0.18525	0.30315	0.43529	0.26921	0.72987	0.17138	0.62636
0.38126	0.18557	0.3037	0.43599	0.26972	0.73119	0.17169	0.62757
0.38195	0.18589	0.30424	0.43669	0.27024	0.73251	0.17201	0.62878
0.38264	0.18621	0.30479	0.43739	0.27076	0.73382	0.17233	0.62998
0.38333	0.18653	0.30534	0.4381	0.27128	0.73513	0.17265	0.63119
0.38403	0.18685	0.30589	0.4388	0.2718	0.73643	0.17297	0.63239
0.38472	0.18717	0.30643	0.4395	0.27232	0.73774	0.17329	0.63359
0.38541	0.18749	0.30698	0.4402	0.27284	0.73905	0.17361	0.6348
0.3861	0.1878	0.30753	0.4409	0.27336	0.74035	0.17393	0.63601
0.38679	0.18812	0.30808	0.4416	0.27387	0.74164	0.17425	0.63722
0.38748	0.18844	0.30862	0.4423	0.27439	0.74293	0.17457	0.63843
0.38818	0.18876	0.30917	0.44299	0.27491	0.74422	0.17489	0.63963
0.38887	0.18908	0.30972	0.44369	0.27543	0.7455	0.17521	0.64084
0.38956	0.1894	0.31027	0.44439	0.27595	0.7468	0.17553	0.64204
0.39025	0.18972	0.31081	0.44509	0.27647	0.74811	0.17585	0.64324
0.39094	0.19004	0.31136	0.44578	0.27699	0.74942	0.17616	0.64443
0.39163	0.19035	0.31191	0.44648	0.27751	0.75073	0.17648	0.64564
0.39233	0.19067	0.31246	0.44717	0.27802	0.75203	0.1768	0.64685
0.39302	0.19099	0.313	0.44787	0.27854	0.75332	0.17712	0.64806
0.39371	0.19131	0.31355	0.44857	0.27906	0.75461	0.17744	0.64927
0.3944	0.19163	0.3141	0.44927	0.27958	0.7559	0.17776	0.65048
0.39509	0.19194	0.31465	0.44996	0.2801	0.75718	0.17808	0.65169
0.39578	0.19226	0.31519	0.45066	0.28062	0.75846	0.1784	0.65289
0.39648	0.19258	0.31574	0.45136	0.28114	0.75974	0.17872	0.65409
0.39717	0.1929	0.31629	0.45205	0.28166	0.76101	0.17904	0.65528
0.39786	0.19322	0.31684	0.45275	0.28217	0.76229	0.17936	0.65648
0.39855	0.19353	0.31738	0.45345	0.28269	0.76355	0.17968	0.65768
0.39924	0.19385	0.31793	0.45414	0.28321	0.76482	0.18	0.65886
0.39993	0.19417	0.31848	0.45484	0.28373	0.76608	0.18032	0.66005
0.40063	0.19448	0.31903	0.45554	0.28425	0.76735	0.18063	0.66125
0.40132	0.1948	0.31957	0.45623	0.28477	0.76862	0.18095	0.66244
0.40201	0.19512	0.32012	0.45693	0.28529	0.7699	0.18127	0.66364
0.4027	0.19543	0.32067	0.45763	0.2858	0.77118	0.18155	0.66468
0.40339	0.19575	0.32122	0.45832	0.28632	0.77245	0.18155	0.6647
0.40408	0.19607	0.32176	0.45902	0.28684	0.77373	0.18156	0.6647
0.40478	0.19638	0.32231	0.45972	0.28736	0.775	0.18187	0.66621
0.40547	0.1967	0.32286	0.46041	0.28788	0.77627	0.18219	0.66771
0.40616	0.19702	0.32341	0.46111	0.2884	0.77753	0.18251	0.66922
0.40685	0.19734	0.32395	0.4618	0.28892	0.77879	0.18283	0.67071
0.40754	0.19765	0.3245	0.46249	0.28944	0.78005	0.18315	0.67222
0.40823	0.19797	0.32505	0.46319	0.28995	0.78131	0.18347	0.67373
0.40893	0.19828	0.3256	0.46388	0.29047	0.78258	0.18379	0.67525
0.40962	0.1986	0.32614	0.46458	0.29099	0.78384	0.18411	0.67676
0.41031	0.19892	0.32669	0.46528	0.29151	0.78509	0.18443	0.67827
0.411	0.19923	0.32724	0.46597	0.29203	0.78635	0.18475	0.67977
0.41169	0.19955	0.32779	0.46667	0.29255	0.78761	0.18507	0.68126
0.41238	0.19986	0.32833	0.46736	0.29307	0.78886	0.18539	0.68275
0.41308	0.20018	0.32888	0.46806	0.29359	0.79012	0.18571	0.68425
0.41377	0.20049	0.32943	0.46875	0.2941	0.79137	0.18603	0.68576
0.41446	0.20081	0.32998	0.46945	0.29462	0.79263	0.18634	0.68726
0.41515	0.20112	0.33052	0.47014	0.29514	0.79388	0.18666	0.68877
0.41584	0.20144	0.33107	0.47084	0.29566	0.79514	0.18698	0.69027
0.41653	0.20175	0.33162	0.47153	0.29618	0.7964	0.1873	0.69177
0.41723	0.20207	0.33217	0.47222	0.2967	0.79764	0.18762	0.69326
0.41792	0.20238	0.33271	0.47291	0.29722	0.79889	0.18794	0.69475
0.41861	0.2027	0.33326	0.4736	0.29774	0.80012	0.18826	0.69624
0.4193	0.20301	0.33381	0.47429	0.29825	0.80136	0.18858	0.69771
0.41999	0.20333	0.33436	0.47498	0.29877	0.8026	0.1889	0.69919
0.42068	0.20364	0.3349	0.47567	0.29929	0.80384	0.18922	0.70068
0.42138	0.20396	0.33545	0.47637	0.29981	0.80507	0.18954	0.70215
0.42207	0.20427	0.336	0.47706	0.30033	0.8063	0.18986	0.70364
0.42276	0.20458	0.33655	0.47774	0.30085	0.80753	0.19018	0.70512
0.42345	0.2049	0.33709	0.47843	0.30137	0.80876	0.1905	0.70659
0.42414	0.20521	0.33764	0.47912	0.30189	0.80999	0.19081	0.70807
0.42483	0.20552	0.33819	0.47981	0.3024	0.81122	0.19113	0.70954
0.42553	0.20583	0.33874	0.4805	0.30292	0.81244	0.19145	0.71101
0.42622	0.20615	0.33928	0.48119	0.30344	0.81367	0.19177	0.71249
0.42691	0.20646	0.33983	0.48188	0.30396	0.81488	0.19209	0.71398
0.4276	0.20677	0.34038	0.48257	0.30448	0.81609	0.19241	0.71545
0.42829	0.20708	0.34093	0.48326	0.305	0.8173	0.19273	0.71692
0.42898	0.2074	0.34147	0.48395	0.30552	0.81851	0.19305	0.71838
0.42968	0.20771	0.34202	0.48464	0.30604	0.81971	0.19337	0.71984
0.43037	0.20802	0.34257	0.48532	0.30655	0.82091	0.19369	0.7213
0.43106	0.20833	0.34312	0.48601	0.30707	0.82211	0.19401	0.72277
0.43175	0.20864	0.34366	0.4867	0.30759	0.82331	0.19433	0.72423
0.43244	0.20896	0.34421	0.48739	0.30811	0.8245	0.19465	0.72569
0.43313	0.20927	0.34476	0.48807	0.30863	0.82569	0.19497	0.72714
0.43383	0.20958	0.34531	0.48876	0.30915	0.82688	0.19528	0.7286
0.43452	0.20989	0.34585	0.48945	0.30967	0.82807	0.1956	0.73004
0.43521	0.2102	0.3464	0.49014	0.31018	0.82925	0.19592	0.73149
0.4359	0.21051	0.34695	0.49083	0.3107	0.83043	0.19624	0.73293
0.43659	0.21082	0.3475	0.49151	0.31122	0.83164	0.19656	0.73437
0.43728	0.21113	0.34804	0.49219	0.31174	0.83284	0.19688	0.73581
0.43798	0.21144	0.34859	0.49288	0.31226	0.83404	0.1972	0.73725
0.43867	0.21175	0.34914	0.49356	0.31278	0.83524	0.19752	0.73869
0.43936	0.21207	0.34969	0.49424	0.3133	0.83643	0.19784	0.74014
0.44005	0.21238	0.35023	0.49493	0.31382	0.83762	0.19816	0.74158
0.44074	0.21269	0.35078	0.49561	0.31433	0.83881	0.19848	0.74301
0.44143	0.21299	0.35133	0.4963	0.31485	0.84	0.1988	0.74444
0.44213	0.2133	0.35188	0.49699	0.31537	0.84118	0.19912	0.74588
0.44282	0.21361	0.35242	0.49767	0.31589	0.84236	0.19944	0.74731
0.44351	0.21392	0.35297	0.49835	0.31641	0.84354	0.19975	0.74875
0.4442	0.21423	0.35352	0.49904	0.31693	0.84471	0.20007	0.75019
0.44489	0.21454	0.35407	0.49972	0.31745	0.84589	0.20039	0.75163
0.44558	0.21485	0.35461	0.50041	0.31797	0.84707	0.20071	0.75306
0.44628	0.21517	0.35516	0.50109	0.31848	0.84824	0.20103	0.7545
0.44697	0.21548	0.35571	0.50178	0.319	0.84942	0.20135	0.75594
0.44766	0.2158	0.35626	0.50246	0.31952	0.85059	0.20167	0.75737
0.44835	0.21611	0.3568	0.50314	0.32004	0.85176	0.20199	0.7588
0.44904	0.21643	0.35735	0.50382	0.32056	0.85293	0.20231	0.76023
0.44973	0.21674	0.3579	0.5045	0.32108	0.85409	0.20263	0.76164
0.45043	0.21706	0.35845	0.50518	0.3216	0.85525	0.20295	0.76307
0.45112	0.21737	0.35899	0.50586	0.32212	0.85641	0.20327	0.76449
0.45181	0.21768	0.35954	0.50654	0.32263	0.85756	0.20359	0.7659
0.4525	0.218	0.36009	0.50722	0.32315	0.85873	0.20391	0.76733
0.45319	0.21831	0.36064	0.5079	0.32367	0.85988	0.20422	0.76875
0.45388	0.21862	0.36118	0.50858	0.32419	0.86104	0.20454	0.77016
0.45458	0.21894	0.36173	0.50926	0.32471	0.86219	0.20486	0.77157
0.45527	0.21925	0.36228	0.50994	0.32523	0.86334	0.20518	0.77299
0.45596	0.21956	0.36283	0.51062	0.32575	0.86449	0.2055	0.77439
0.45665	0.21988	0.36337	0.5113	0.32627	0.86563	0.20582	0.77579
0.45734	0.22019	0.36392	0.51198	0.32678	0.86677	0.20614	0.77718
0.45803	0.2205	0.36447	0.51267	0.3273	0.86791	0.20646	0.77858
0.45873	0.22082	0.36502	0.51335	0.32782	0.86904	0.20678	0.77998
0.45942	0.22113	0.36556	0.51403	0.32834	0.87019	0.2071	0.78137
0.46011	0.22144	0.36611	0.5147	0.32886	0.87134	0.20742	0.78276
0.4608	0.22176	0.36666	0.51538	0.32938	0.87247	0.20774	0.78415
0.46149	0.22207	0.36721	0.51607	0.3299	0.87361	0.20806	0.78553
0.46218	0.22238	0.36775	0.51675	0.33042	0.87475	0.20838	0.78691
0.46288	0.22269	0.3683	0.51743	0.33093	0.87589	0.20869	0.78829
0.46357	0.223	0.36885	0.51811	0.33145	0.87702	0.20901	0.78967
0.46426	0.22332	0.3694	0.51879	0.33197	0.87815	0.20933	0.79105
0.46495	0.22363	0.36994	0.51947	0.33249	0.87927	0.20965	0.79244
0.46564	0.22394	0.37049	0.52015	0.33301	0.88039	0.20997	0.79382
0.46633	0.22425	0.37104	0.52083	0.33353	0.88151	0.21029	0.7952
0.46703	0.22456	0.37159	0.52151	0.33405	0.88263	0.21061	0.79657
0.46772	0.22487	0.37213	0.52219	0.33457	0.88375	0.21093	0.79796
0.46841	0.22518	0.37268	0.52287	0.33508	0.88487	0.21125	0.79935
0.4691	0.22549	0.37323	0.52354	0.3356	0.88599	0.21157	0.80074
0.46979	0.2258	0.37378	0.52422	0.33577	0.88633	0.21189	0.80212
0.47048	0.22611	0.37432	0.5249	0.33577	0.88634	0.21221	0.8035
0.47118	0.22642	0.37487	0.52558	0.33577	0.88634	0.21253	0.80488
0.47187	0.22673	0.37542	0.52626	0.33577	0.88635	0.21285	0.80625
0.47256	0.22704	0.37597	0.52694	0.33629	0.88766	0.21316	0.80762
0.47325	0.22735	0.37651	0.52761	0.33681	0.88896	0.21348	0.809
0.47394	0.22766	0.37706	0.52829	0.33733	0.89026	0.2138	0.81036
0.47463	0.22797	0.37761	0.52897	0.33785	0.89156	0.21412	0.81173
0.47533	0.22828	0.37816	0.52964	0.33837	0.89285	0.21444	0.81309
0.47602	0.22859	0.3787	0.53032	0.33889	0.89413	0.21476	0.81444
0.47671	0.2289	0.37925	0.53099	0.33941	0.89541	0.21508	0.81579
0.4774	0.22921	0.3798	0.53167	0.33992	0.89669	0.2154	0.81714
0.47809	0.22952	0.38035	0.53234	0.34044	0.89796	0.21572	0.81849
0.47878	0.22983	0.38089	0.53302	0.34096	0.89922	0.21604	0.81983
0.47948	0.23014	0.38144	0.53369	0.34148	0.90049	0.21636	0.82117
0.48017	0.23045	0.38199	0.53437	0.342	0.90175	0.21668	0.82251
0.48086	0.23076	0.38254	0.53504	0.34252	0.90301	0.217	0.82384
0.48155	0.23107	0.38308	0.53572	0.34304	0.90427	0.21732	0.82517
0.48224	0.23138	0.38363	0.53639	0.34356	0.90555	0.21763	0.8265
0.48293	0.23169	0.38418	0.53706	0.34407	0.90683	0.21795	0.82783
0.48363	0.232	0.38473	0.53774	0.34459	0.9081	0.21827	0.82916
0.48432	0.23231	0.38527	0.53842	0.34511	0.90936	0.21859	0.83049
0.48501	0.23261	0.38582	0.53909	0.34563	0.91062	0.21891	0.83181
0.4857	0.23292	0.38637	0.53977	0.34615	0.91188	0.21923	0.83315
0.48639	0.23323	0.38692	0.54045	0.34667	0.91314	0.21955	0.83448
0.48708	0.23354	0.38746	0.54112	0.34719	0.91439	0.21987	0.83581
0.48778	0.23384	0.38801	0.5418	0.34771	0.91565	0.22019	0.83714
0.48847	0.23415	0.38856	0.54247	0.34822	0.9169	0.22051	0.83847
0.48916	0.23446	0.38911	0.54315	0.34874	0.91816	0.22083	0.83979
0.48985	0.23477	0.38965	0.54383	0.34926	0.91942	0.22115	0.84112
0.49054	0.23508	0.3902	0.54451	0.34978	0.92069	0.22147	0.84244
0.49123	0.23538	0.39075	0.54518	0.3503	0.92195	0.22179	0.84376
0.49193	0.23569	0.3913	0.54586	0.35082	0.92322	0.2221	0.84508
0.49262	0.236	0.39184	0.54653	0.35134	0.92448	0.22242	0.84639
0.49331	0.2363	0.39239	0.5472	0.35186	0.92575	0.22274	0.84771
0.494	0.23661	0.39294	0.54788	0.35237	0.927	0.22306	0.84902
0.49469	0.23691	0.39349	0.54855	0.35289	0.92826	0.22338	0.85032
0.49538	0.23722	0.39403	0.54923	0.35341	0.92952	0.2237	0.85162
0.49608	0.23753	0.39458	0.5499	0.35393	0.93077	0.22402	0.85292
0.49677	0.23783	0.39513	0.55057	0.35445	0.93202	0.22434	0.85422
0.49746	0.23814	0.39568	0.55125	0.35497	0.93328	0.22466	0.85551
0.49815	0.23845	0.39622	0.55191	0.35519	0.93383	0.22498	0.8568
0.49884	0.23875	0.39677	0.55259	0.3552	0.93385	0.2253	0.85811
0.49953	0.23906	0.39732	0.55326	0.3552	0.93386	0.22562	0.8594
0.50023	0.23936	0.39787	0.55393	0.35521	0.93386	0.22594	0.8607
0.50092	0.23967	0.39841	0.55461	0.35521	0.93387	0.22626	0.86198
0.50161	0.23998	0.39896	0.55528	0.35521	0.93387	0.22657	0.86327
0.5023	0.24028	0.39951	0.55596	0.35521	0.93388	0.22689	0.86456
0.50299	0.24059	0.40006	0.55663	0.35573	0.93551	0.22721	0.86584
0.50368	0.24089	0.4006	0.5573	0.35625	0.93712	0.22753	0.86712
0.50438	0.2412	0.40115	0.55797	0.35677	0.93873	0.22785	0.86839
0.50507	0.2415	0.4017	0.55865	0.35728	0.94033	0.22817	0.86966
0.50576	0.24181	0.40225	0.55932	0.3578	0.94191	0.22849	0.87093
0.50645	0.24211	0.40279	0.55999	0.35832	0.94348	0.22881	0.87219
0.50714	0.24241	0.40334	0.56066	0.35884	0.94504	0.22913	0.87345
0.50783	0.24272	0.40389	0.56133	0.35936	0.9466	0.22945	0.87472
0.50853	0.24302	0.40444	0.562	0.35988	0.94817	0.22977	0.87599
0.50922	0.24333	0.40498	0.56267	0.3604	0.94973	0.23009	0.87725
0.50991	0.24363	0.40553	0.56334	0.36092	0.95129	0.23041	0.87852
0.5106	0.24393	0.40608	0.56402	0.36143	0.95285	0.23073	0.87979
0.51129	0.24424	0.40663	0.56469	0.36195	0.9544	0.23104	0.88105
0.51198	0.24454	0.40717	0.56536	0.36247	0.95595	0.23136	0.88231
0.51268	0.24484	0.40772	0.56603	0.36299	0.95749	0.23168	0.88357
0.51337	0.24515	0.40827	0.5667	0.36351	0.95902	0.232	0.88482
0.51406	0.24545	0.40882	0.56737	0.36403	0.96058	0.23232	0.88608
0.51475	0.24575	0.40936	0.56804	0.36455	0.96213	0.23264	0.88734
0.51544	0.24606	0.40991	0.56871	0.36507	0.96368	0.23296	0.88859
0.51613	0.24636	0.41046	0.56938	0.36558	0.96521	0.23328	0.88985
0.51683	0.24666	0.41101	0.57005	0.3661	0.96675	0.2336	0.8911
0.51752	0.24696	0.41155	0.57072	0.36662	0.96827	0.23392	0.89236
0.51821	0.24727	0.4121	0.57139	0.36714	0.96979	0.23424	0.89361
0.5189	0.24757	0.41265	0.57206	0.36766	0.97132	0.23456	0.89486
0.51959	0.24787	0.4132	0.57273	0.36818	0.97285	0.23488	0.8961
0.52028	0.24817	0.41374	0.5734	0.3687	0.97437	0.2352	0.89734
0.52098	0.24848	0.41429	0.57407	0.36922	0.97589	0.23551	0.89858
0.52167	0.24878	0.41484	0.57474	0.36973	0.9774	0.23583	0.89982
0.52236	0.24908	0.41539	0.57541	0.37025	0.97892	0.23615	0.90106
0.52305	0.24939	0.41593	0.57608	0.37077	0.98043	0.23647	0.90228
0.52374	0.24969	0.41648	0.57675	0.37129	0.98194	0.23679	0.90351
0.52443	0.25	0.41703	0.57741	0.37181	0.98344	0.23711	0.90473
0.52513	0.2503	0.41758	0.57808	0.37233	0.98492	0.23743	0.90595
0.52582	0.25061	0.41812	0.57875	0.37285	0.9864	0.23775	0.90717
0.52651	0.25091	0.41867	0.57941	0.37337	0.98787	0.23807	0.90839
0.5272	0.25122	0.41922	0.58008	0.37388	0.98934	0.23839	0.9096
0.52789	0.25152	0.41977	0.58074	0.37423	0.99032	0.23871	0.91081
0.52858	0.25183	0.42031	0.58141	0.37475	0.99183	0.23903	0.91202
0.52928	0.25213	0.42086	0.58208	0.37527	0.99331	0.23935	0.91324
0.52997	0.25243	0.42141	0.58274	0.37579	0.9948	0.23967	0.91445
0.53066	0.25274	0.42196	0.58341	0.37631	0.99627	0.23998	0.91566
0.53135	0.25304	0.4225	0.58408	0.37683	0.99774	0.2403	0.91687
0.53204	0.25335	0.42305	0.58474	0.37734	0.99921	0.24062	0.91808
0.53273	0.25365	0.4236	0.58541	0.37786	1.00067	0.24094	0.91928
0.53343	0.25395	0.42415	0.58608	0.37838	1.00213	0.24126	0.92048
0.53412	0.25426	0.42469	0.58674	0.3789	1.0036	0.24158	0.92168
0.53481	0.25456	0.42524	0.5874	0.37942	1.00506	0.2419	0.92288
0.5355	0.25486	0.42579	0.58807	0.37994	1.00652	0.24222	0.92407
0.53619	0.25517	0.42634	0.58873	0.38046	1.00798	0.24254	0.92526
0.53688	0.25547	0.42688	0.58939	0.38098	1.00943	0.24286	0.92645
0.53758	0.25577	0.42743	0.59006	0.38149	1.01089	0.24318	0.92764
0.53827	0.25607	0.42798	0.59072	0.38201	1.01232	0.2435	0.92882
0.53896	0.25638	0.42853	0.59139	0.38253	1.01377	0.24382	0.93002
0.53965	0.25668	0.42907	0.59205	0.38305	1.0152	0.24414	0.93121
0.54034	0.25698	0.42962	0.59271	0.38357	1.01664	0.24445	0.93239
0.54103	0.25728	0.43017	0.59338	0.38409	1.01808	0.24477	0.93358
0.54173	0.25758	0.43072	0.59405	0.38461	1.01951	0.24509	0.93476
0.54242	0.25789	0.43126	0.59471	0.38513	1.02094	0.24541	0.93594
0.54311	0.25819	0.43181	0.59537	0.38564	1.02235	0.24573	0.93711
0.5438	0.25849	0.43236	0.59603	0.38616	1.02377	0.24605	0.93828
0.54449	0.25879	0.43291	0.5967	0.38668	1.02519	0.24637	0.93946
0.54518	0.25909	0.43345	0.59736	0.3872	1.0266	0.24669	0.94062
0.54588	0.25939	0.434	0.59803	0.38772	1.028	0.24701	0.94179
0.54657	0.2597	0.43455	0.59869	0.38824	1.0294	0.24733	0.94295
0.54726	0.26	0.4351	0.59935	0.38876	1.0308	0.24765	0.94411
0.54795	0.2603	0.43564	0.60001	0.38928	1.03221	0.24797	0.94527
0.54864	0.2606	0.43619	0.60067	0.38979	1.03362	0.24829	0.94643
0.54933	0.2609	0.43674	0.60134	0.39031	1.03501	0.24861	0.9476
0.55003	0.2612	0.43729	0.60199	0.39083	1.0364	0.24892	0.94877
0.55072	0.2615	0.43783	0.60265	0.39098	1.03681	0.24924	0.94993
0.55141	0.2618	0.43838	0.60331	0.39099	1.03682	0.24956	0.9511
0.5521	0.2621	0.43893	0.60397	0.39099	1.03683	0.24988	0.95226
0.55279	0.2624	0.43948	0.60463	0.39151	1.03839	0.2502	0.95343
0.55348	0.2627	0.44002	0.60529	0.39203	1.03992	0.25052	0.95459
0.55418	0.263	0.44057	0.60594	0.39255	1.04146	0.25084	0.95574
0.55487	0.2633	0.44112	0.6066	0.39307	1.04298	0.25116	0.95689
0.55556	0.26359	0.44167	0.60726	0.39359	1.0445	0.25148	0.95804
0.55625	0.26389	0.44221	0.60791	0.3941	1.04601	0.2518	0.95919
0.55694	0.26419	0.44276	0.60857	0.39462	1.04751	0.25212	0.96034
0.55763	0.26449	0.44331	0.60923	0.39514	1.04901	0.25244	0.96148
0.55833	0.26479	0.44386	0.60989	0.39566	1.0505	0.25276	0.96262
0.55902	0.26509	0.4444	0.61054	0.39618	1.05198	0.25308	0.96376
0.55971	0.26539	0.44495	0.6112	0.3967	1.05347	0.25339	0.9649
0.5604	0.26569	0.4455	0.61186	0.39722	1.05496	0.25371	0.96603
0.56109	0.26598	0.44605	0.61252	0.39774	1.05646	0.25403	0.96716
0.56178	0.26628	0.44659	0.61318	0.39825	1.05794	0.25435	0.96829
0.56248	0.26658	0.44714	0.61384	0.39877	1.05942	0.25467	0.96942
0.56317	0.26688	0.44769	0.61449	0.39929	1.0609	0.25499	0.97054
0.56386	0.26718	0.44824	0.61515	0.39981	1.06237	0.25531	0.97166
0.56455	0.26748	0.44878	0.6158	0.40033	1.06383	0.25563	0.97278
0.56524	0.26777	0.44933	0.61646	0.40085	1.06529	0.25595	0.9739
0.56593	0.26807	0.44988	0.61711	0.40137	1.06674	0.25627	0.97502
0.56663	0.26837	0.45043	0.61777	0.40188	1.06821	0.25659	0.97613
0.56732	0.26866	0.45097	0.61842	0.4024	1.06968	0.25691	0.97724
0.56801	0.26896	0.45152	0.61908	0.40292	1.07114	0.25723	0.97835
0.5687	0.26926	0.45207	0.61974	0.40344	1.0726	0.25755	0.97947
0.56939	0.26956	0.45262	0.6204	0.40396	1.07406	0.25786	0.98058
0.57008	0.26985	0.45316	0.62105	0.40448	1.07552	0.25818	0.98169
0.57078	0.27015	0.45371	0.6217	0.405	1.07698	0.2585	0.98281
0.57147	0.27045	0.45426	0.62236	0.40552	1.07843	0.25882	0.98393
0.57216	0.27074	0.45481	0.62301	0.40603	1.07987	0.25914	0.98505
0.57285	0.27104	0.45535	0.62367	0.40655	1.08133	0.25946	0.98616
0.57354	0.27134	0.4559	0.62432	0.40707	1.0828	0.25978	0.98728
0.57423	0.27163	0.45645	0.62498	0.40759	1.08425	0.2601	0.98839
0.57493	0.27193	0.457	0.62563	0.40811	1.08569	0.26042	0.9895
0.57562	0.27222	0.45754	0.62629	0.40863	1.08713	0.26074	0.99061
0.57631	0.27252	0.45809	0.62694	0.40915	1.08857	0.26106	0.99172
0.577	0.27281	0.45864	0.62759	0.40967	1.09	0.26138	0.99283
0.57769	0.27311	0.45919	0.62824	0.41018	1.09142	0.2617	0.99393
0.57838	0.27341	0.45973	0.6289	0.4107	1.09284	0.26202	0.99503
0.57908	0.2737	0.46028	0.62956	0.41122	1.09426	0.26233	0.99613
0.57977	0.274	0.46083	0.63021	0.41174	1.09568	0.26265	0.99723
0.58046	0.27429	0.46138	0.63086	0.41226	1.0971	0.26297	0.99832
0.58115	0.27459	0.46192	0.63152	0.41278	1.0985	0.26329	0.99941
0.58184	0.27488	0.46247	0.63217	0.4133	1.0999	0.26361	1.0005
0.58253	0.27518	0.46302	0.63283	0.41382	1.1013	0.26393	1.00159
0.58323	0.27547	0.46357	0.63348	0.41433	1.1027	0.26425	1.00267
0.58392	0.27577	0.46411	0.63414	0.41485	1.1041	0.26457	1.00376
0.58461	0.27606	0.46466	0.63479	0.41537	1.10553	0.26489	1.00484
0.5853	0.27636	0.46521	0.63545	0.41589	1.10696	0.26521	1.00591
0.58599	0.27665	0.46576	0.6361	0.41641	1.10838	0.26553	1.00699
0.58668	0.27694	0.4663	0.63675	0.41693	1.10979	0.26585	1.00807
0.58738	0.27724	0.46685	0.6374	0.41745	1.11119	0.26617	1.00914
0.58807	0.27753	0.4674	0.63806	0.41797	1.1126	0.26649	1.01021
0.58876	0.27783	0.46795	0.63871	0.41848	1.114	0.2668	1.01127
0.58945	0.27812	0.46849	0.63936	0.419	1.1154	0.26712	1.01234
0.59014	0.27841	0.46904	0.64002	0.41952	1.1168	0.26744	1.0134
0.59083	0.27871	0.46959	0.64067	0.42004	1.11818	0.26776	1.01446
0.59153	0.279	0.47014	0.64132	0.42056	1.11956	0.26808	1.01551
0.59222	0.2793	0.47068	0.64197	0.42108	1.12092	0.2684	1.01658
0.59291	0.27959	0.47123	0.64262	0.4216	1.1223	0.26872	1.01764
0.5936	0.27988	0.47178	0.64327	0.42212	1.12367	0.26904	1.0187
0.59429	0.28018	0.47233	0.64392	0.42263	1.12503	0.26936	1.01976
0.59498	0.28047	0.47287	0.64457	0.42315	1.12639	0.26968	1.02082
0.59568	0.28076	0.47342	0.64522	0.42367	1.12775	0.27	1.02188
0.59637	0.28106	0.47397	0.64587	0.42419	1.12913	0.27032	1.02294
0.59706	0.28135	0.47452	0.64652	0.42471	1.13051	0.27064	1.024
0.59775	0.28164	0.47506	0.64717	0.42523	1.13188	0.27096	1.02506
0.59844	0.28193	0.47561	0.64782	0.42575	1.13325	0.27127	1.02612
0.59913	0.28223	0.47616	0.64846	0.42626	1.13461	0.27159	1.02718
0.59983	0.28252	0.47671	0.64911	0.42678	1.13597	0.27191	1.02823
0.60052	0.28281	0.47725	0.64976	0.4273	1.13733	0.27223	1.02929
0.60121	0.2831	0.4778	0.65042	0.42782	1.13868	0.27255	1.03034
0.6019	0.28339	0.47835	0.65107	0.42834	1.14001	0.27287	1.03139
0.60259	0.28368	0.4789	0.65172	0.42886	1.14135	0.27319	1.03244
0.60328	0.28398	0.47944	0.65237	0.42938	1.14268	0.27351	1.03349
0.60398	0.28427	0.47999	0.65302	0.4299	1.14402	0.27383	1.03453
0.60467	0.28456	0.48054	0.65367	0.43041	1.14534	0.27415	1.03558
0.60536	0.28485	0.48109	0.65431	0.43093	1.14665	0.27447	1.03662
0.60605	0.28514	0.48163	0.65496	0.43145	1.14797	0.27479	1.03766
0.60674	0.28543	0.48218	0.65562	0.43197	1.14927	0.27511	1.03869
0.60743	0.28572	0.48273	0.65627	0.43249	1.15058	0.27543	1.03972
0.60813	0.28601	0.48328	0.65692	0.43301	1.15192	0.27574	1.04076
0.60882	0.2863	0.48382	0.65757	0.43353	1.15325	0.27606	1.04179
0.60951	0.28659	0.48437	0.65822	0.4336	1.15343	0.27638	1.04282
0.6102	0.28688	0.48492	0.65887	0.43412	1.15484	0.2767	1.04385
0.61089	0.28717	0.48547	0.65952	0.43463	1.15623	0.27702	1.04488
0.61158	0.28746	0.48601	0.66017	0.43515	1.15762	0.27734	1.04591
0.61228	0.28775	0.48656	0.66082	0.43567	1.159	0.27766	1.04694
0.61297	0.28804	0.48711	0.66147	0.43619	1.16038	0.27798	1.04797
0.61366	0.28833	0.48766	0.66212	0.43671	1.16175	0.2783	1.04899
0.61435	0.28862	0.4882	0.66277	0.43723	1.16311	0.27862	1.05001
0.61504	0.28891	0.48875	0.66341	0.43775	1.16446	0.27894	1.05103
0.61573	0.2892	0.4893	0.66406	0.43827	1.16581	0.27926	1.05205
0.61643	0.28949	0.48985	0.66471	0.43878	1.16717	0.27958	1.05307
0.61712	0.28978	0.49039	0.66536	0.4393	1.16853	0.2799	1.05409
0.61781	0.29007	0.49094	0.666	0.43982	1.16988	0.28021	1.05511
0.6185	0.29036	0.49149	0.66665	0.44034	1.17123	0.28053	1.05613
0.61919	0.29064	0.49204	0.66729	0.44086	1.17257	0.28085	1.05714
0.61988	0.29093	0.49258	0.66794	0.44138	1.1739	0.28117	1.05816
0.62058	0.29122	0.49313	0.66858	0.4419	1.17523	0.28149	1.05917
0.62127	0.29151	0.49368	0.66923	0.44242	1.17657	0.28181	1.06019
0.62196	0.2918	0.49423	0.66987	0.44293	1.17791	0.28213	1.0612
0.62265	0.29209	0.49477	0.67052	0.44345	1.17925	0.28245	1.0622
0.62334	0.29237	0.49532	0.67117	0.44397	1.18058	0.28277	1.06321
0.62403	0.29266	0.49587	0.67181	0.44449	1.1819	0.28309	1.06422
0.62473	0.29295	0.49642	0.67246	0.44501	1.18322	0.28341	1.06522
0.62542	0.29324	0.49696	0.6731	0.44553	1.18453	0.28373	1.06622
0.62611	0.29353	0.49751	0.67375	0.44605	1.18585	0.28405	1.06722
0.6268	0.29381	0.49806	0.67439	0.44657	1.18717	0.28436	1.06821
0.62749	0.2941	0.49861	0.67504	0.44708	1.18847	0.28468	1.06922
0.62818	0.29439	0.49915	0.67569	0.4476	1.1898	0.285	1.07022
0.62888	0.29468	0.4997	0.67633	0.44812	1.19113	0.28503	1.07031
0.62957	0.29497	0.50025	0.67698	0.44864	1.19245	0.28503	1.07032
0.63026	0.29525	0.5008	0.67762	0.44916	1.19378	0.28503	1.07032
0.63095	0.29554	0.50134	0.67827	0.44968	1.19512	0.28535	1.0717
0.63164	0.29583	0.50189	0.67892	0.4502	1.19645	0.28567	1.07306
0.63233	0.29611	0.50244	0.67957	0.45072	1.19777	0.28599	1.07442
0.63303	0.2964	0.50299	0.68022	0.45123	1.19909	0.28631	1.07578
0.63372	0.29669	0.50353	0.68087	0.45175	1.20041	0.28663	1.07713
0.63441	0.29697	0.50408	0.68152	0.45227	1.20172	0.28695	1.07847
0.6351	0.29726	0.50463	0.68216	0.45279	1.20304	0.28727	1.07981
0.63579	0.29755	0.50518	0.68281	0.45331	1.20434	0.28759	1.08115
0.63648	0.29783	0.50572	0.68345	0.45383	1.20564	0.28791	1.08248
0.63718	0.29812	0.50627	0.6841	0.45435	1.20694	0.28823	1.08381
0.63787	0.2984	0.50682	0.68475	0.45487	1.20825	0.28855	1.08514
0.63856	0.29869	0.50737	0.68539	0.45538	1.20958	0.28887	1.08646
0.63925	0.29898	0.50791	0.68604	0.4559	1.2109	0.28919	1.08778
0.63994	0.29926	0.50846	0.68668	0.45642	1.21221	0.2895	1.08909
0.64063	0.29955	0.50901	0.68732	0.45694	1.21352	0.28982	1.0904
0.64133	0.29983	0.50956	0.68797	0.45746	1.21482	0.29014	1.09172
0.64202	0.30012	0.5101	0.68861	0.45798	1.21612	0.29046	1.09305
0.64271	0.3004	0.51065	0.68926	0.4585	1.21742	0.29078	1.09437
0.6434	0.30069	0.5112	0.6899	0.45901	1.21871	0.2911	1.0957
0.64409	0.30097	0.51175	0.69055	0.45953	1.22	0.29142	1.09702
0.64478	0.30125	0.51229	0.69119	0.46005	1.22129	0.29174	1.09834
0.64548	0.30154	0.51284	0.69183	0.46057	1.22258	0.29206	1.09966
0.64617	0.30182	0.51339	0.69248	0.46109	1.22386	0.29238	1.10098
0.64686	0.30211	0.51394	0.69312	0.46161	1.22514	0.2927	1.10229
0.64755	0.30239	0.51448	0.69377	0.46213	1.22641	0.29302	1.1036
0.64824	0.30267	0.51503	0.69441	0.46265	1.2277	0.29334	1.10491
0.64893	0.30296	0.51558	0.69505	0.46316	1.22899	0.29366	1.10622
0.64963	0.30324	0.51613	0.6957	0.46368	1.23028	0.29397	1.10753
0.65032	0.30352	0.51667	0.69634	0.4642	1.23157	0.29429	1.10884
0.65101	0.30381	0.51722	0.69698	0.46472	1.23286	0.29461	1.11014
0.6517	0.30409	0.51777	0.69763	0.46524	1.23415	0.29493	1.11144
0.65239	0.30437	0.51832	0.69827	0.46576	1.23544	0.29525	1.11273
0.65308	0.30466	0.51886	0.69891	0.46628	1.23672	0.29557	1.11402
0.65378	0.30494	0.51941	0.69955	0.4668	1.238	0.29589	1.11532
0.65447	0.30522	0.51996	0.70019	0.46731	1.23927	0.29621	1.11662
0.65516	0.30551	0.52051	0.70083	0.46783	1.24055	0.29653	1.11792
0.65585	0.30579	0.52105	0.70148	0.46835	1.24182	0.29685	1.11922
0.65654	0.30607	0.5216	0.70212	0.46887	1.24309	0.29717	1.12053
0.65723	0.30635	0.52215	0.70276	0.46939	1.24436	0.29749	1.12183
0.65793	0.30663	0.5227	0.7034	0.46991	1.24562	0.29781	1.12313
0.65862	0.30692	0.52324	0.70405	0.47043	1.24688	0.29813	1.12443
0.65931	0.3072	0.52379	0.70469	0.47095	1.24814	0.29844	1.12573
0.66	0.30749	0.52434	0.70533	0.47146	1.2494	0.29876	1.12703
0.66069	0.30777	0.52489	0.70597	0.47198	1.25066	0.29908	1.12832
0.66138	0.30806	0.52543	0.70661	0.4725	1.25191	0.2994	1.1296
0.66208	0.30835	0.52598	0.70726	0.47302	1.25316	0.29972	1.13089
0.66277	0.30863	0.52653	0.7079	0.47354	1.25442	0.30004	1.13218
0.66346	0.30892	0.52708	0.70854	0.47406	1.25569	0.30036	1.13347
0.66415	0.30921	0.52762	0.70918	0.47458	1.25696	0.30068	1.13477
0.66484	0.3095	0.52817	0.70983	0.4751	1.25823	0.301	1.13606
0.66553	0.30978	0.52872	0.71047	0.47561	1.25949	0.30132	1.13735
0.66623	0.31007	0.52927	0.71112	0.47613	1.26074	0.30164	1.13863
0.66692	0.31035	0.52981	0.71176	0.47665	1.262	0.30196	1.13992
0.66761	0.31064	0.53036	0.7124	0.47717	1.26325	0.30228	1.14122
0.6683	0.31093	0.53091	0.71304	0.47769	1.2645	0.3026	1.14252
0.66899	0.31121	0.53146	0.71368	0.47821	1.26575	0.30291	1.14381
0.66968	0.3115	0.532	0.71432	0.47873	1.26699	0.30323	1.1451
0.67038	0.31178	0.53255	0.71496	0.47925	1.26823	0.30355	1.14639
0.67107	0.31207	0.5331	0.7156	0.47976	1.26947	0.30387	1.14767
0.67176	0.31235	0.53365	0.71625	0.48028	1.27071	0.30419	1.14895
0.67245	0.31263	0.53419	0.71689	0.4808	1.27194	0.30451	1.15022
0.67314	0.31292	0.53474	0.71753	0.48132	1.27317	0.30483	1.15149
0.67383	0.3132	0.53529	0.71817	0.48184	1.27442	0.30515	1.15276
0.67453	0.31349	0.53584	0.71882	0.48236	1.27565	0.30547	1.15403
0.67522	0.31377	0.53638	0.71946	0.48288	1.27688	0.30579	1.15529
0.67591	0.31406	0.53693	0.7201	0.4834	1.27812	0.30611	1.15656
0.6766	0.31434	0.53748	0.72075	0.48391	1.27937	0.30643	1.15783
0.67729	0.31462	0.53803	0.72139	0.48443	1.2806	0.30675	1.15909
0.67798	0.31491	0.53857	0.72203	0.48495	1.28184	0.30707	1.16035
0.67868	0.31519	0.53912	0.72267	0.48547	1.28308	0.30738	1.16162
0.67937	0.31548	0.53967	0.72331	0.48599	1.28432	0.3077	1.16289
0.68006	0.31576	0.54022	0.72395	0.48651	1.28555	0.30802	1.16415
0.68075	0.31605	0.54076	0.72459	0.48703	1.28678	0.30834	1.16542
0.68144	0.31633	0.54131	0.72523	0.48754	1.28801	0.30866	1.16669
0.68213	0.31662	0.54186	0.72587	0.48806	1.28924	0.30898	1.16795
0.68283	0.3169	0.54241	0.72651	0.48858	1.29047	0.3093	1.16922
0.68352	0.31718	0.54295	0.72715	0.4891	1.29169	0.30962	1.17048
0.68421	0.31747	0.5435	0.72779	0.48962	1.29291	0.30994	1.17176
0.6849	0.31775	0.54405	0.72843	0.49014	1.29414	0.31026	1.17304
0.68559	0.31803	0.5446	0.72907	0.49066	1.29536	0.31058	1.17431
0.68628	0.31832	0.54514	0.72971	0.49118	1.29657	0.3109	1.17559
0.68698	0.3186	0.54569	0.73035	0.49169	1.29779	0.31122	1.17686
0.68767	0.31888	0.54624	0.73099	0.49221	1.299	0.31154	1.17813
0.68836	0.31918	0.54679	0.73163	0.49273	1.30021	0.31185	1.1794
0.68905	0.31949	0.54733	0.73226	0.49325	1.30142	0.31217	1.18066
0.68974	0.3198	0.54788	0.7329	0.49377	1.30264	0.31249	1.18192
0.69043	0.32011	0.54843	0.73354	0.49429	1.30385	0.31281	1.18317
0.69113	0.32042	0.54898	0.73417	0.49481	1.30506	0.31313	1.18443
0.69182	0.32072	0.54952	0.73481	0.49533	1.30627	0.31345	1.18568
0.69251	0.32103	0.55007	0.73545	0.49584	1.30748	0.31377	1.18694
0.6932	0.32134	0.55062	0.73609	0.49636	1.30868	0.31409	1.18819
0.69389	0.32165	0.55117	0.73673	0.49688	1.30988	0.31441	1.18944
0.69458	0.32195	0.55171	0.73737	0.4974	1.31108	0.31473	1.19069
0.69528	0.32226	0.55226	0.738	0.49792	1.31228	0.31505	1.19193
0.69597	0.32257	0.55281	0.73864	0.49844	1.31348	0.31537	1.19317
0.69666	0.32287	0.55336	0.73928	0.49896	1.31469	0.31569	1.19441
0.69735	0.32318	0.5539	0.73991	0.49948	1.31589	0.31601	1.19566
0.69804	0.32349	0.55445	0.74055	0.49999	1.31708	0.31632	1.1969
0.69873	0.3238	0.555	0.74118	0.50051	1.31828	0.31664	1.19814
0.69943	0.3241	0.55555	0.74182	0.50103	1.31947	0.31696	1.19938
0.70012	0.32441	0.55609	0.74245	0.50155	1.32067	0.31728	1.20061
0.70081	0.32472	0.55664	0.74309	0.50207	1.32187	0.3176	1.20183
0.7015	0.32502	0.55719	0.74372	0.50259	1.32306	0.31792	1.20306
0.70219	0.32533	0.55774	0.74436	0.50311	1.32425	0.31824	1.20428
0.70288	0.32564	0.55828	0.74499	0.50363	1.32544	0.31856	1.20551
0.70358	0.32594	0.55883	0.74563	0.50414	1.32663	0.31888	1.20673
0.70427	0.32625	0.55938	0.74626	0.50466	1.32782	0.3192	1.20796
0.70496	0.32656	0.55993	0.7469	0.50518	1.329	0.31952	1.20918
0.70565	0.32686	0.56047	0.74753	0.5057	1.33018	0.31984	1.2104
0.70634	0.32717	0.56102	0.74817	0.50622	1.33136	0.32016	1.21163
0.70703	0.32748	0.56157	0.7488	0.50674	1.33254	0.32048	1.21286
0.70773	0.32778	0.56212	0.74944	0.50726	1.33371	0.32079	1.21409
0.70842	0.32809	0.56266	0.75008	0.50778	1.33489	0.32111	1.21533
0.70911	0.3284	0.56321	0.75072	0.50829	1.33606	0.32143	1.21656
0.7098	0.3287	0.56376	0.75135	0.50881	1.33723	0.32175	1.21779
0.71049	0.32901	0.56431	0.75199	0.50933	1.3384	0.32207	1.21902
0.71118	0.32931	0.56485	0.75262	0.50985	1.33957	0.32239	1.22024
0.71188	0.32962	0.5654	0.75326	0.51037	1.34073	0.32271	1.22146
0.71257	0.32993	0.56595	0.75389	0.51089	1.3419	0.32303	1.22268
0.71326	0.33023	0.5665	0.75452	0.51141	1.34307	0.32335	1.2239
0.71395	0.33054	0.56704	0.75516	0.51193	1.34424	0.32367	1.22511
0.71464	0.33084	0.56759	0.75579	0.51244	1.34541	0.32399	1.22633
0.71533	0.33115	0.56814	0.75642	0.51296	1.34658	0.32431	1.22755
0.71603	0.33146	0.56869	0.75706	0.51348	1.34775	0.32463	1.22876
0.71672	0.33176	0.56923	0.75769	0.514	1.34892	0.32495	1.22997
0.71741	0.33207	0.56978	0.75832	0.51452	1.35008	0.32526	1.23117
0.7181	0.33237	0.57033	0.75896	0.51504	1.35124	0.32558	1.23238
0.71879	0.33268	0.57088	0.75959	0.51556	1.3524	0.3259	1.2336
0.71948	0.33298	0.57142	0.76023	0.51607	1.35356	0.32622	1.23481
0.72018	0.33329	0.57197	0.76086	0.51659	1.35473	0.32654	1.23602
0.72087	0.33359	0.57252	0.76149	0.51711	1.35589	0.32686	1.23722
0.72156	0.33389	0.57307	0.76213	0.51763	1.35704	0.32718	1.23843
0.72225	0.3342	0.57361	0.76276	0.51809	1.35806	0.3275	1.23963
0.72294	0.33451	0.57416	0.76339	0.51861	1.35927	0.32782	1.24083
0.72363	0.33481	0.57471	0.76402	0.51913	1.36049	0.32814	1.24203
0.72433	0.33512	0.57526	0.76466	0.51965	1.3617	0.32846	1.24323
0.72502	0.33542	0.5758	0.76529	0.52017	1.36292	0.32878	1.24443
0.72571	0.33573	0.57635	0.76592	0.52068	1.36413	0.3291	1.24562
0.7264	0.33603	0.5769	0.76655	0.5212	1.36534	0.32941	1.24681
0.72709	0.33634	0.57745	0.76718	0.52172	1.36654	0.32973	1.248
0.72778	0.33664	0.57799	0.76781	0.52224	1.36774	0.33005	1.24919
0.72848	0.33695	0.57854	0.76844	0.52276	1.36895	0.33037	1.25037
0.72917	0.33725	0.57909	0.76907	0.52328	1.37015	0.33069	1.25157
0.72986	0.33756	0.57964	0.7697	0.5238	1.37134	0.33101	1.25276
0.73055	0.33786	0.58018	0.77033	0.52431	1.37254	0.33133	1.25395
0.73124	0.33816	0.58073	0.77096	0.52483	1.37373	0.33165	1.25515
0.73193	0.33847	0.58128	0.77159	0.52535	1.37492	0.33197	1.25635
0.73263	0.33877	0.58183	0.77222	0.52587	1.37611	0.33229	1.25755
0.73332	0.33908	0.58237	0.77285	0.52639	1.3773	0.33261	1.25874
0.73401	0.33938	0.58292	0.77348	0.52691	1.37849	0.33293	1.25994
0.7347	0.33968	0.58347	0.77411	0.52743	1.37968	0.33325	1.26113
0.73539	0.33999	0.58402	0.77474	0.52795	1.38086	0.33357	1.26232
0.73608	0.34029	0.58456	0.77537	0.52846	1.38205	0.33388	1.26351
0.73678	0.34059	0.58511	0.776	0.52898	1.38323	0.3342	1.2647
0.73747	0.3409	0.58566	0.77663	0.5295	1.38441	0.33452	1.26588
0.73816	0.3412	0.58621	0.77726	0.53002	1.3856	0.33484	1.26706
0.73885	0.34151	0.58675	0.77789	0.53054	1.38678	0.33516	1.26824
0.73954	0.34181	0.5873	0.77852	0.53106	1.38796	0.33548	1.26941
0.74023	0.34211	0.58785	0.77915	0.53158	1.38914	0.3358	1.27058
0.74093	0.34242	0.5884	0.77978	0.5321	1.39031	0.33612	1.27175
0.74162	0.34275	0.58894	0.78041	0.53261	1.39149	0.33644	1.27292
0.74231	0.34308	0.58949	0.78104	0.53313	1.39267	0.33676	1.27409
0.743	0.34342	0.59004	0.78167	0.53365	1.39385	0.33708	1.27525
0.74369	0.34375	0.59059	0.7823	0.53417	1.39502	0.3374	1.27641
0.74438	0.34408	0.59113	0.78293	0.53469	1.39619	0.33772	1.27757
0.74508	0.34442	0.59168	0.78355	0.53521	1.39737	0.33804	1.27873
0.74577	0.34475	0.59223	0.78418	0.53573	1.39853	0.33835	1.27988
0.74646	0.34508	0.59278	0.78481	0.53625	1.39971	0.33867	1.28104
0.74715	0.34541	0.59332	0.78543	0.53676	1.40087	0.33899	1.28219
0.74784	0.34574	0.59387	0.78606	0.53728	1.40204	0.33931	1.28334
0.74853	0.34607	0.59442	0.78669	0.5378	1.40322	0.33963	1.28449
0.74923	0.34641	0.59497	0.78731	0.53832	1.4044	0.33995	1.28565
0.74992	0.34674	0.59551	0.78794	0.53884	1.40558	0.34027	1.28681
0.75061	0.34707	0.59606	0.78857	0.53936	1.40675	0.34059	1.28796
0.7513	0.3474	0.59661	0.7892	0.53988	1.40792	0.34091	1.28911
0.75199	0.34774	0.59716	0.78983	0.5404	1.4091	0.34123	1.29026
0.75268	0.34807	0.5977	0.79045	0.54091	1.41026	0.34155	1.29141
0.75338	0.3484	0.59825	0.79108	0.54143	1.41143	0.34187	1.29255
0.75407	0.34873	0.5988	0.79171	0.54195	1.41259	0.34219	1.29369
0.75476	0.34907	0.59935	0.79234	0.54247	1.41376	0.34251	1.29483
0.75545	0.3494	0.59989	0.79296	0.54299	1.41491	0.34282	1.29596
0.75614	0.34973	0.60044	0.79359	0.54351	1.41608	0.34314	1.2971
0.75683	0.35006	0.60099	0.79422	0.54403	1.41724	0.34346	1.29824
0.75753	0.3504	0.60154	0.79484	0.54455	1.41839	0.34378	1.29938
0.75822	0.35073	0.60208	0.79547	0.54506	1.41955	0.3441	1.30052
0.75891	0.35106	0.60263	0.7961	0.54558	1.4207	0.34442	1.30166
0.7596	0.35139	0.60318	0.79672	0.5461	1.42186	0.34474	1.3028
0.76029	0.35173	0.60373	0.79735	0.54662	1.42302	0.34506	1.30394
0.76098	0.35206	0.60427	0.79798	0.54714	1.42417	0.34538	1.30508
0.76168	0.35239	0.60482	0.79861	0.54766	1.42532	0.3457	1.30622
0.76237	0.35272	0.60537	0.79924	0.54818	1.42647	0.34602	1.30735
0.76306	0.35305	0.60592	0.79987	0.5487	1.42763	0.34634	1.30848
0.76375	0.35338	0.60646	0.8005	0.54921	1.42878	0.34666	1.30961
0.76444	0.35372	0.60701	0.80113	0.54973	1.42993	0.34698	1.31073
0.76513	0.35405	0.60756	0.80175	0.55025	1.43108	0.34729	1.31186
0.76583	0.35438	0.60811	0.80238	0.55077	1.43223	0.34761	1.31298
0.76652	0.35471	0.60865	0.80301	0.55129	1.43337	0.34793	1.31409
0.76721	0.35504	0.6092	0.80364	0.55181	1.43452	0.34825	1.31521
0.7679	0.35537	0.60975	0.80426	0.55233	1.43566	0.34857	1.31632
0.76859	0.35571	0.6103	0.80489	0.55284	1.4368	0.34889	1.31743
0.76928	0.35604	0.61084	0.80552	0.55336	1.43795	0.34921	1.31855
0.76998	0.35637	0.61139	0.80615	0.55388	1.43909	0.34953	1.31966
0.77067	0.3567	0.61194	0.80677	0.5544	1.44023	0.34985	1.32077
0.77136	0.35703	0.61249	0.8074	0.55492	1.44137	0.35017	1.32188
0.77205	0.35736	0.61303	0.80803	0.55544	1.4425	0.35049	1.32299
0.77274	0.35769	0.61358	0.80866	0.55596	1.44364	0.35081	1.32409
0.77343	0.35802	0.61413	0.80929	0.55648	1.44477	0.35113	1.3252
0.77413	0.35835	0.61468	0.80991	0.55699	1.44591	0.35145	1.32632
0.77482	0.35868	0.61522	0.81054	0.55751	1.44704	0.35176	1.32743
0.77551	0.35901	0.61577	0.81116	0.55803	1.44817	0.35208	1.32854
0.7762	0.35934	0.61632	0.81179	0.55855	1.4493	0.3524	1.32964
0.77689	0.35967	0.61687	0.81242	0.55907	1.45043	0.35272	1.33075
0.77758	0.36001	0.61741	0.81305	0.55959	1.45156	0.35304	1.33185
0.77828	0.36035	0.61796	0.81367	0.56011	1.45269	0.35336	1.33295
0.77897	0.36068	0.61851	0.8143	0.56063	1.45381	0.35368	1.33404
0.77966	0.36102	0.61906	0.81492	0.56114	1.45494	0.354	1.33514
0.78035	0.36136	0.6196	0.81555	0.56166	1.45606	0.35432	1.33623
0.78104	0.36169	0.62015	0.81617	0.56218	1.45719	0.35464	1.33732
0.78173	0.36203	0.6207	0.8168	0.5627	1.45832	0.35496	1.33841
0.78243	0.36237	0.62125	0.81743	0.56322	1.45946	0.35528	1.3395
0.78312	0.3627	0.62179	0.81805	0.56374	1.46059	0.3556	1.34059
0.78381	0.36304	0.62234	0.81868	0.56426	1.46172	0.35592	1.34167
0.7845	0.36338	0.62289	0.81931	0.56478	1.46285	0.35623	1.34275
0.78519	0.36371	0.62344	0.81993	0.56529	1.46398	0.35655	1.34384
0.78588	0.36405	0.62398	0.82056	0.56581	1.46511	0.35687	1.34492
0.78658	0.36438	0.62453	0.82118	0.56633	1.46623	0.35719	1.34601
0.78727	0.36472	0.62508	0.82181	0.56685	1.46735	0.35751	1.34709
0.78796	0.36506	0.62563	0.82244	0.56737	1.46847	0.35783	1.34818
0.78865	0.36539	0.62617	0.82306	0.56789	1.46959	0.35815	1.34926
0.78934	0.36573	0.62672	0.82369	0.56841	1.47071	0.35847	1.35034
0.79003	0.36606	0.62727	0.82431	0.56893	1.47183	0.35879	1.35142
0.79073	0.3664	0.62782	0.82494	0.56944	1.47294	0.35911	1.35249
0.79142	0.36673	0.62836	0.82556	0.56996	1.47405	0.35943	1.35357
0.79211	0.36707	0.62891	0.82619	0.57048	1.47517	0.35975	1.35464
0.7928	0.3674	0.62946	0.82681	0.571	1.47628	0.36007	1.35571
0.79349	0.36774	0.63001	0.82743	0.57152	1.47739	0.36039	1.35678
0.79418	0.36807	0.63055	0.82806	0.57204	1.4785	0.3607	1.35785
0.79488	0.36841	0.6311	0.82868	0.57256	1.47961	0.36102	1.35892
0.79557	0.36874	0.63165	0.82931	0.57308	1.48072	0.36134	1.35998
0.79626	0.36908	0.6322	0.82993	0.57359	1.48183	0.36166	1.36104
0.79695	0.36941	0.63274	0.83055	0.57411	1.48293	0.36198	1.36211
0.79764	0.36975	0.63329	0.83117	0.57463	1.48406	0.3623	1.36318
0.79833	0.37008	0.63384	0.8318	0.57515	1.48518	0.36262	1.36425
0.79903	0.37042	0.63439	0.83242	0.57567	1.48631	0.36294	1.36533
0.79972	0.37075	0.63493	0.83304	0.57619	1.48743	0.36326	1.36639
0.80041	0.37109	0.63548	0.83366	0.57671	1.48855	0.36358	1.36746
0.8011	0.37142	0.63603	0.83429	0.57722	1.48967	0.3639	1.36852
0.80179	0.37176	0.63658	0.83491	0.57774	1.49078	0.36422	1.36958
0.80248	0.37209	0.63712	0.83554	0.57826	1.4919	0.36454	1.37064
0.80318	0.37242	0.63767	0.83616	0.57878	1.49301	0.36486	1.37169
0.80387	0.37276	0.63822	0.83678	0.5793	1.49412	0.36517	1.37275
0.80456	0.37309	0.63877	0.83741	0.57982	1.49523	0.36549	1.3738
0.80525	0.37342	0.63931	0.83803	0.58034	1.49633	0.36581	1.37485
0.80594	0.37376	0.63986	0.83865	0.58086	1.49743	0.36613	1.37589
0.80663	0.37409	0.64041	0.83928	0.58137	1.49853	0.36645	1.37694
0.80733	0.37442	0.64096	0.8399	0.58189	1.49963	0.36677	1.37799
0.80802	0.37475	0.6415	0.84052	0.58241	1.50073	0.36709	1.37903
0.80871	0.37509	0.64205	0.84115	0.58293	1.50182	0.36741	1.38007
0.8094	0.37542	0.6426	0.84177	0.58345	1.50292	0.36773	1.3811
0.81009	0.37575	0.64315	0.84239	0.58397	1.50402	0.36805	1.38214
0.81078	0.37608	0.64369	0.84302	0.58449	1.50512	0.36837	1.38318
0.81148	0.37641	0.64424	0.84364	0.58501	1.50621	0.36869	1.38422
0.81217	0.37675	0.64479	0.84426	0.58552	1.50732	0.36901	1.38526
0.81286	0.37708	0.64534	0.84488	0.58604	1.50842	0.36933	1.38631
0.81355	0.37741	0.64588	0.84551	0.58656	1.50953	0.36964	1.38734
0.81424	0.37774	0.64643	0.84613	0.58708	1.51063	0.36996	1.38838
0.81493	0.37807	0.64698	0.84675	0.5876	1.51173	0.37028	1.38941
0.81563	0.37841	0.64753	0.84737	0.58812	1.51282	0.3706	1.39045
0.81632	0.37874	0.64807	0.84799	0.58864	1.51392	0.37092	1.39148
0.81701	0.37907	0.64862	0.84861	0.58916	1.51501	0.37124	1.3925
0.8177	0.3794	0.64917	0.84923	0.58967	1.51609	0.37156	1.39353
0.81839	0.37973	0.64972	0.84985	0.59019	1.51718	0.37188	1.39455
0.81908	0.38006	0.65026	0.85047	0.59071	1.51826	0.3722	1.39557
0.81978	0.38039	0.65081	0.85109	0.59123	1.51935	0.37252	1.39659
0.82047	0.38072	0.65136	0.85171	0.59175	1.52042	0.37284	1.39762
0.82116	0.38106	0.65191	0.85233	0.59227	1.52152	0.37316	1.39864
0.82185	0.38139	0.65245	0.85295	0.59279	1.52261	0.37348	1.39966
0.82254	0.38172	0.653	0.85357	0.59331	1.5237	0.3738	1.40069
0.82323	0.38205	0.65355	0.85419	0.59382	1.52479	0.37411	1.40171
0.82393	0.38238	0.6541	0.85481	0.59434	1.52588	0.37443	1.40274
0.82462	0.38271	0.65464	0.85543	0.59486	1.52696	0.37475	1.40376
0.82531	0.38304	0.65519	0.85605	0.59538	1.52804	0.37507	1.40478
0.826	0.38337	0.65574	0.85667	0.5959	1.52912	0.37539	1.4058
0.82669	0.3837	0.65629	0.85728	0.59642	1.53021	0.37571	1.40682
0.82738	0.38403	0.65683	0.8579	0.59694	1.5313	0.37603	1.40783
0.82808	0.38436	0.65738	0.85852	0.59746	1.53239	0.37635	1.40884
0.82877	0.38469	0.65793	0.85914	0.59797	1.53348	0.37667	1.40986
0.82946	0.38501	0.65848	0.85976	0.59849	1.53456	0.37699	1.41087
0.83015	0.38534	0.65902	0.86038	0.59901	1.53564	0.37731	1.41188
0.83084	0.38567	0.65957	0.86099	0.59953	1.53673	0.37763	1.41288
0.83153	0.386	0.66012	0.86161	0.60005	1.53781	0.37795	1.41389
0.83223	0.38633	0.66067	0.86223	0.60057	1.53889	0.37827	1.41489
0.83292	0.38666	0.66121	0.86285	0.60109	1.53997	0.37858	1.41589
0.83361	0.38699	0.66176	0.86346	0.60161	1.54105	0.3789	1.41689
0.8343	0.38732	0.66231	0.86408	0.60212	1.54212	0.37922	1.41789
0.83499	0.38765	0.66286	0.86469	0.60264	1.54319	0.37954	1.41889
0.83568	0.38798	0.6634	0.86531	0.60316	1.54426	0.37986	1.41988
0.83638	0.38831	0.66395	0.86593	0.60368	1.54533	0.38018	1.42087
0.83707	0.38864	0.6645	0.86655	0.6042	1.5464	0.3805	1.42187
0.83776	0.38897	0.66505	0.86716	0.60472	1.54747	0.38082	1.42286
0.83845	0.3893	0.66559	0.86778	0.60524	1.54854	0.38114	1.42385
0.83914	0.38963	0.66614	0.8684	0.60575	1.54961	0.38146	1.42484
0.83983	0.38996	0.66669	0.86901	0.60627	1.55068	0.38178	1.42582
0.84053	0.39029	0.66724	0.86963	0.60679	1.55176	0.3821	1.42681
0.84122	0.39062	0.66778	0.87025	0.60731	1.55283	0.38242	1.42779
0.84191	0.39096	0.66833	0.87087	0.60783	1.5539	0.38274	1.42877
0.8426	0.39129	0.66888	0.87148	0.60835	1.55497	0.38305	1.42975
0.84329	0.39162	0.66943	0.8721	0.60887	1.55604	0.38337	1.43073
0.84398	0.39195	0.66997	0.87271	0.60939	1.55711	0.38369	1.4317
0.84468	0.39228	0.67052	0.87333	0.6099	1.55818	0.38401	1.43269
0.84537	0.39261	0.67107	0.87395	0.61042	1.55924	0.38433	1.43367
0.84606	0.39294	0.67162	0.87456	0.61094	1.56031	0.38465	1.43465
0.84675	0.39327	0.67216	0.87518	0.61146	1.56138	0.38497	1.43563
0.84744	0.3936	0.67271	0.8758	0.61198	1.56244	0.38529	1.43661
0.84813	0.39393	0.67326	0.87641	0.6125	1.5635	0.38561	1.4376
0.84883	0.39426	0.67381	0.87703	0.61302	1.56456	0.38593	1.43858
0.84952	0.39459	0.67435	0.87764	0.61354	1.56562	0.38625	1.43957
0.85021	0.39492	0.6749	0.87826	0.61405	1.56667	0.38657	1.44055
0.8509	0.39525	0.67545	0.87888	0.61457	1.56772	0.38689	1.44153
0.85159	0.39558	0.676	0.87949	0.61509	1.56878	0.38721	1.44251
0.85228	0.39591	0.67654	0.88011	0.61561	1.56983	0.38752	1.44348
0.85298	0.39624	0.67709	0.88073	0.61613	1.57088	0.38784	1.44446
0.85367	0.39657	0.67764	0.88135	0.61665	1.57193	0.38816	1.44543
0.85436	0.3969	0.67819	0.88196	0.61717	1.57298	0.38848	1.4464
0.85505	0.39723	0.67873	0.88258	0.61769	1.57404	0.3888	1.44737
0.85574	0.39756	0.67928	0.88319	0.6182	1.5751	0.38912	1.44834
0.85643	0.39789	0.67983	0.88381	0.61872	1.57616	0.38944	1.44931
0.85713	0.39822	0.68038	0.88442	0.61924	1.57721	0.38976	1.45027
0.85782	0.39855	0.68092	0.88504	0.61976	1.57827	0.39008	1.45124
0.85851	0.39888	0.68147	0.88566	0.62028	1.57932	0.3904	1.4522
0.8592	0.39921	0.68202	0.88627	0.6208	1.58037	0.39072	1.45316
0.85989	0.39954	0.68257	0.88689	0.62132	1.58142	0.39104	1.45413
0.86058	0.39987	0.68311	0.8875	0.62184	1.58246	0.39136	1.45509
0.86128	0.4002	0.68366	0.88811	0.62235	1.58351	0.39168	1.45605
0.86197	0.40053	0.68421	0.88873	0.62287	1.58457	0.39199	1.45701
0.86266	0.40086	0.68476	0.88935	0.62339	1.58563	0.39231	1.45796
0.86335	0.40119	0.6853	0.88996	0.62391	1.58668	0.39263	1.45892
0.86404	0.40152	0.68585	0.89058	0.62443	1.58772	0.39295	1.45988
0.86473	0.40185	0.6864	0.89119	0.62495	1.58877	0.39327	1.46083
0.86543	0.40218	0.68695	0.89181	0.62547	1.58981	0.39359	1.46178
0.86612	0.40251	0.68749	0.89242	0.62599	1.59085	0.39391	1.46273
0.86681	0.40284	0.68804	0.89304	0.6265	1.5919	0.39423	1.46368
0.8675	0.40317	0.68859	0.89365	0.62702	1.59293	0.39455	1.46463
0.86819	0.4035	0.68914	0.89427	0.62754	1.59398	0.39487	1.46558
0.86888	0.40383	0.68968	0.89488	0.62806	1.59503	0.39519	1.46652
0.86958	0.40415	0.69023	0.89549	0.62858	1.59608	0.39551	1.46746
0.87027	0.40448	0.69078	0.89611	0.6291	1.59712	0.39583	1.4684
0.87096	0.40481	0.69133	0.89672	0.62962	1.59817	0.39615	1.46934
0.87165	0.40514	0.69187	0.89733	0.63014	1.59921	0.39646	1.47028
0.87234	0.40547	0.69242	0.89794	0.63065	1.60026	0.39678	1.47121
0.87303	0.4058	0.69297	0.89856	0.63117	1.60131	0.3971	1.47215
0.87373	0.40612	0.69352	0.89917	0.63169	1.60235	0.39742	1.47309
0.87442	0.40645	0.69406	0.89979	0.63221	1.60338	0.39774	1.47404
0.87511	0.40678	0.69461	0.9004	0.63273	1.60442	0.39806	1.47498
0.8758	0.4071	0.69516	0.90101	0.63325	1.60545	0.39838	1.47593
0.87649	0.40743	0.69571	0.90162	0.63377	1.60649	0.3987	1.47687
0.87718	0.40776	0.69625	0.90224	0.63428	1.60752	0.39893	1.47754
0.87788	0.40809	0.6968	0.90285	0.6348	1.60855	0.39893	1.47755
0.87857	0.40841	0.69735	0.90346	0.63532	1.60957	0.39925	1.47876
0.87926	0.40874	0.6979	0.90408	0.63584	1.6106	0.39957	1.47997
0.87995	0.40907	0.69844	0.90469	0.63636	1.61163	0.39989	1.48117
0.88064	0.40939	0.69899	0.9053	0.63688	1.61265	0.40021	1.48238
0.88133	0.40972	0.69954	0.90591	0.6374	1.61367	0.40052	1.48357
0.88203	0.41005	0.70009	0.90652	0.63792	1.6147	0.40084	1.48477
0.88272	0.41037	0.70063	0.90713	0.63843	1.61572	0.40116	1.48596
0.88341	0.41069	0.70118	0.90775	0.63895	1.61674	0.40148	1.48715
0.8841	0.41102	0.70173	0.90836	0.63947	1.61776	0.4018	1.48834
0.88479	0.41134	0.70228	0.90897	0.63999	1.61879	0.40212	1.48953
0.88548	0.41167	0.70282	0.90958	0.64051	1.61982	0.40244	1.49071
0.88618	0.41199	0.70337	0.91019	0.64103	1.62084	0.40276	1.49189
0.88687	0.41232	0.70392	0.9108	0.64155	1.62186	0.40308	1.49307
0.88756	0.41264	0.70447	0.9114	0.64207	1.62288	0.4034	1.49425
0.88825	0.41297	0.70501	0.91201	0.64258	1.6239	0.40372	1.49543
0.88894	0.41329	0.70556	0.91262	0.6431	1.62492	0.40404	1.4966
0.88963	0.41362	0.70611	0.91323	0.64362	1.62594	0.40436	1.49777
0.89033	0.41394	0.70666	0.91384	0.64414	1.62695	0.40468	1.49894
0.89102	0.41427	0.7072	0.91445	0.64466	1.62797	0.40499	1.50012
0.89171	0.41459	0.70775	0.91506	0.64518	1.62899	0.40531	1.50129
0.8924	0.41492	0.7083	0.91567	0.6457	1.63001	0.40563	1.50245
0.89309	0.41524	0.70885	0.91627	0.64622	1.63103	0.40595	1.50362
0.89378	0.41557	0.70939	0.91688	0.64673	1.63205	0.40627	1.50479
0.89448	0.4159	0.70994	0.91749	0.64725	1.63306	0.40659	1.50596
0.89517	0.41622	0.71049	0.9181	0.64777	1.63407	0.40691	1.50713
0.89586	0.41655	0.71104	0.91871	0.64829	1.63508	0.40723	1.5083
0.89655	0.41687	0.71158	0.91932	0.64881	1.63609	0.40755	1.50946
0.89724	0.4172	0.71213	0.91993	0.64933	1.6371	0.40787	1.51062
0.89793	0.41752	0.71268	0.92053	0.64985	1.63812	0.40819	1.51178
0.89863	0.41785	0.71323	0.92114	0.65037	1.63913	0.40851	1.51296
0.89932	0.41817	0.71377	0.92175	0.65088	1.64015	0.40883	1.51414
0.90001	0.4185	0.71432	0.92236	0.6514	1.64115	0.40915	1.51531
0.9007	0.41882	0.71487	0.92297	0.65192	1.64215	0.40946	1.51649
0.90139	0.41915	0.71542	0.92358	0.65244	1.64315	0.40978	1.51766
0.90208	0.41948	0.71596	0.92419	0.65296	1.64414	0.4101	1.51883
0.90278	0.4198	0.71651	0.9248	0.65348	1.64514	0.41042	1.52
0.90347	0.42013	0.71706	0.92541	0.654	1.64613	0.41074	1.52116
0.90416	0.42045	0.71761	0.92602	0.65452	1.64712	0.41106	1.52233
0.90485	0.42077	0.71815	0.92663	0.65503	1.64811	0.41138	1.52349
0.90554	0.4211	0.7187	0.92724	0.65555	1.6491	0.4117	1.52466
0.90623	0.42142	0.71925	0.92785	0.65607	1.65009	0.41202	1.52583
0.90693	0.42175	0.7198	0.92846	0.65659	1.65108	0.41234	1.52699
0.90762	0.42207	0.72034	0.92907	0.65711	1.65207	0.41266	1.52815
0.90831	0.4224	0.72089	0.92968	0.65763	1.65305	0.41298	1.52931
0.909	0.42272	0.72144	0.93028	0.65815	1.65403	0.4133	1.53046
0.90969	0.42305	0.72199	0.93089	0.65866	1.65501	0.41362	1.53163
0.91038	0.42338	0.72253	0.9315	0.65918	1.65599	0.41393	1.53279
0.91108	0.4237	0.72308	0.93211	0.6597	1.65697	0.41425	1.53396
0.91177	0.42403	0.72363	0.93272	0.66022	1.65795	0.41457	1.53512
0.91246	0.42435	0.72418	0.93333	0.66074	1.65895	0.41489	1.53627
0.91315	0.42468	0.72472	0.93394	0.66126	1.65995	0.41521	1.53743
0.91384	0.425	0.72527	0.93455	0.66178	1.66095	0.41553	1.53858
0.91453	0.42533	0.72582	0.93516	0.6623	1.66195	0.41585	1.53973
0.91523	0.42565	0.72637	0.93577	0.66281	1.66295	0.41617	1.54088
0.91592	0.42598	0.72691	0.93638	0.66333	1.66396	0.41649	1.54202
0.91661	0.4263	0.72746	0.93698	0.66385	1.66496	0.41681	1.54316
0.9173	0.42662	0.72801	0.93759	0.66437	1.66596	0.41713	1.5443
0.91799	0.42695	0.72856	0.9382	0.66489	1.66696	0.41745	1.54544
0.91868	0.42727	0.7291	0.9388	0.66541	1.66796	0.41777	1.54658
0.91938	0.4276	0.72965	0.93941	0.66593	1.66895	0.41809	1.54772
0.92007	0.42792	0.7302	0.94002	0.66645	1.66994	0.4184	1.54887
0.92076	0.42825	0.73075	0.94062	0.66696	1.67093	0.41872	1.55002
0.92145	0.42857	0.73129	0.94123	0.66748	1.67192	0.41904	1.55117
0.92214	0.42889	0.73184	0.94184	0.668	1.67291	0.41936	1.55231
0.92283	0.42922	0.73239	0.94244	0.66852	1.6739	0.41968	1.55345
0.92353	0.42954	0.73294	0.94305	0.66904	1.67489	0.42	1.55461
0.92422	0.42986	0.73348	0.94365	0.66956	1.67589	0.42032	1.55577
0.92491	0.43019	0.73403	0.94426	0.67008	1.67689	0.42064	1.55693
0.9256	0.43051	0.73458	0.94486	0.6706	1.67789	0.42096	1.55808
0.92629	0.43084	0.73513	0.94547	0.67111	1.67888	0.42128	1.55923
0.92698	0.43117	0.73567	0.94608	0.67163	1.67987	0.4216	1.56039
0.92768	0.43149	0.73622	0.94668	0.67215	1.68086	0.42192	1.56154
0.92837	0.43182	0.73677	0.94729	0.67267	1.68185	0.42224	1.56269
0.92906	0.43215	0.73732	0.94789	0.67319	1.68284	0.42256	1.56384
0.92975	0.43248	0.73786	0.94849	0.67371	1.68382	0.42287	1.56499
0.93044	0.4328	0.73841	0.9491	0.67423	1.68481	0.42319	1.56614
0.93113	0.43313	0.73896	0.9497	0.67475	1.68579	0.42351	1.56728
0.93183	0.43346	0.73951	0.95031	0.67526	1.68679	0.42383	1.56842
0.93252	0.43379	0.74005	0.95091	0.67578	1.68778	0.42415	1.56955
0.93321	0.43411	0.7406	0.95152	0.6763	1.68877	0.42447	1.57069
0.9339	0.43444	0.74115	0.95212	0.67682	1.68976	0.42479	1.57183
0.93459	0.43477	0.7417	0.95273	0.67734	1.69075	0.42511	1.57296
0.93528	0.43509	0.74224	0.95333	0.67786	1.69174	0.42543	1.5741
0.93598	0.43542	0.74279	0.95394	0.67838	1.69272	0.42575	1.57523
0.93667	0.43575	0.74334	0.95455	0.6789	1.6937	0.42607	1.57635
0.93736	0.43607	0.74389	0.95515	0.67941	1.69468	0.42639	1.57748
0.93805	0.4364	0.74443	0.95576	0.67993	1.69566	0.42671	1.57861
0.93874	0.43672	0.74498	0.95636	0.68045	1.69664	0.42703	1.57974
0.93943	0.43705	0.74553	0.95697	0.68097	1.69763	0.42734	1.58088
0.94013	0.43738	0.74608	0.95757	0.68149	1.69862	0.42752	1.58152
0.94082	0.4377	0.74662	0.95818	0.68201	1.6996	0.42753	1.58153
0.94151	0.43803	0.74717	0.95879	0.68253	1.70058	0.42785	1.58295
0.9422	0.43835	0.74772	0.95939	0.68305	1.70157	0.42817	1.58436
0.94289	0.43868	0.74827	0.95999	0.68356	1.70255	0.42849	1.58577
0.94358	0.43901	0.74881	0.9606	0.68408	1.70352	0.4288	1.58718
0.94428	0.43933	0.74936	0.9612	0.6846	1.70449	0.42912	1.58859
0.94497	0.43966	0.74991	0.9618	0.68512	1.70547	0.42944	1.58999
0.94566	0.43998	0.75046	0.96241	0.68564	1.70644	0.42976	1.59139
0.94635	0.44031	0.751	0.96301	0.68616	1.70741	0.43008	1.5928
0.94704	0.44063	0.75155	0.96361	0.68668	1.70838	0.4304	1.59421
0.94773	0.44096	0.7521	0.96422	0.68719	1.70935	0.43072	1.59562
0.94843	0.44128	0.75265	0.96482	0.68771	1.71032	0.43104	1.59703
0.94912	0.44161	0.75319	0.96542	0.68823	1.71128	0.43136	1.59844
0.94981	0.44193	0.75374	0.96602	0.68875	1.71224	0.43168	1.59985
0.9505	0.44225	0.75429	0.96662	0.68927	1.71321	0.432	1.60126
0.95119	0.44258	0.75484	0.96722	0.68979	1.71417	0.43232	1.60267
0.95188	0.4429	0.75538	0.96782	0.69031	1.71513	0.43264	1.60408
0.95258	0.44323	0.75593	0.96842	0.69083	1.71609	0.43296	1.60548
0.95327	0.44355	0.75648	0.96902	0.69134	1.71705	0.43327	1.60688
0.95396	0.44387	0.75703	0.96962	0.69186	1.71802	0.43359	1.60828
0.95465	0.4442	0.75757	0.97022	0.69238	1.71899	0.43391	1.60967
0.95534	0.44452	0.75812	0.97082	0.6929	1.71996	0.43423	1.61107
0.95603	0.44485	0.75867	0.97142	0.69342	1.72093	0.43455	1.61246
0.95673	0.44517	0.75922	0.97202	0.69394	1.7219	0.43487	1.61385
0.95742	0.44549	0.75976	0.97262	0.69446	1.72286	0.43519	1.61524
0.95811	0.44582	0.76031	0.97323	0.69498	1.72383	0.43551	1.61662
0.9588	0.44614	0.76086	0.97383	0.69549	1.7248	0.43583	1.61799
0.95949	0.44646	0.76141	0.97443	0.69601	1.72577	0.43615	1.61937
0.96018	0.44678	0.76195	0.97503	0.69653	1.72675	0.43647	1.62075
0.96088	0.44711	0.7625	0.97563	0.69705	1.72772	0.43679	1.62213
0.96157	0.44743	0.76305	0.97623	0.69757	1.72869	0.43711	1.6235
0.96226	0.44775	0.7636	0.97683	0.69809	1.72966	0.43743	1.62487
0.96295	0.44808	0.76414	0.97743	0.69861	1.73063	0.43774	1.62623
0.96364	0.4484	0.76469	0.97803	0.69913	1.7316	0.43806	1.62759
0.96433	0.44872	0.76524	0.97863	0.69964	1.73256	0.43838	1.62895
0.96503	0.44904	0.76579	0.97923	0.70016	1.73353	0.4387	1.63031
0.96572	0.44937	0.76633	0.97984	0.70068	1.73449	0.43902	1.63166
0.96641	0.44969	0.76688	0.98044	0.7012	1.73545	0.43934	1.633
0.9671	0.45001	0.76743	0.98104	0.70172	1.7364	0.43966	1.63436
0.96779	0.45033	0.76798	0.98164	0.70224	1.73736	0.43998	1.63572
0.96848	0.45065	0.76852	0.98225	0.70276	1.73831	0.4403	1.63708
0.96918	0.45097	0.76907	0.98285	0.70328	1.73927	0.44062	1.63844
0.96987	0.45129	0.76962	0.98345	0.70379	1.74022	0.44094	1.6398
0.97056	0.45161	0.77017	0.98406	0.70431	1.74117	0.44126	1.64116
0.97125	0.45193	0.77071	0.98466	0.70483	1.74212	0.44158	1.64253
0.97194	0.45225	0.77126	0.98526	0.70535	1.74308	0.4419	1.64389
0.97263	0.45258	0.77181	0.98586	0.70587	1.74404	0.44221	1.64525
0.97333	0.4529	0.77236	0.98646	0.70639	1.745	0.44253	1.64661
0.97402	0.45322	0.7729	0.98706	0.70691	1.74596	0.44285	1.64797
0.97471	0.45354	0.77345	0.98766	0.70743	1.74692	0.44317	1.64932
0.9754	0.45386	0.774	0.98826	0.70794	1.74787	0.44349	1.65068
0.97609	0.45418	0.77455	0.98886	0.70846	1.74882	0.44381	1.65202
0.97678	0.4545	0.77509	0.98946	0.70898	1.74977	0.44413	1.65337
0.97748	0.45482	0.77564	0.99006	0.7095	1.75072	0.44445	1.6547
0.97817	0.45514	0.77619	0.99066	0.71002	1.75166	0.44477	1.65603
0.97886	0.45546	0.77674	0.99126	0.71054	1.75261	0.44509	1.65737
0.97955	0.45578	0.77728	0.99186	0.71106	1.75356	0.44541	1.6587
0.98024	0.4561	0.77783	0.99245	0.71157	1.75452	0.44573	1.66003
0.98093	0.45642	0.77838	0.99305	0.71209	1.75547	0.44605	1.66136
0.98163	0.45674	0.77893	0.99365	0.71261	1.75642	0.44637	1.66269
0.98232	0.45706	0.77947	0.99425	0.71313	1.75737	0.44668	1.66401
0.98301	0.45738	0.78002	0.99485	0.71365	1.75832	0.447	1.66532
0.9837	0.4577	0.78057	0.99545	0.71417	1.75927	0.44732	1.66663
0.98439	0.45802	0.78112	0.99604	0.71469	1.76021	0.44764	1.66794
0.98508	0.45833	0.78166	0.99664	0.71521	1.76116	0.44796	1.66925
0.98578	0.45865	0.78221	0.99724	0.71572	1.7621	0.44828	1.67055
0.98647	0.45897	0.78276	0.99783	0.71624	1.76305	0.4486	1.67186
0.98716	0.45929	0.78331	0.99843	0.71676	1.76399	0.44892	1.67317
0.98785	0.45961	0.78385	0.99903	0.71728	1.76493	0.44924	1.67449
0.98854	0.45993	0.7844	0.99962	0.7178	1.76587	0.44956	1.6758
0.98923	0.46025	0.78495	1.00022	0.71824	1.76668	0.44988	1.67712
0.98993	0.46057	0.7855	1.00082	0.71825	1.76669	0.4502	1.67844
0.99062	0.46089	0.78604	1.00141	0.71825	1.76669	0.45052	1.67975
0.99131	0.46121	0.78659	1.00201	0.71825	1.7667	0.45084	1.68105
0.992	0.46152	0.78714	1.00261	0.71877	1.76782	0.45115	1.68236
0.99269	0.46184	0.78769	1.00321	0.71929	1.76893	0.45147	1.68365
0.99338	0.46216	0.78823	1.00381	0.71981	1.77003	0.45179	1.68495
0.99408	0.46248	0.78878	1.0044	0.72033	1.77112	0.45211	1.68625
0.99477	0.4628	0.78933	1.005	0.72085	1.77221	0.45243	1.68755
0.99546	0.46312	0.78988	1.0056	0.72137	1.7733	0.45275	1.68885
0.99615	0.46344	0.79042	1.0062	0.72188	1.77439	0.45307	1.69015
0.99684	0.46376	0.79097	1.00679	0.7224	1.77546	0.45339	1.69144
0.99753	0.46408	0.79152	1.00739	0.72292	1.77653	0.45371	1.69273
0.99823	0.4644	0.79207	1.00799	0.72344	1.7776	0.45403	1.69402
0.99892	0.46472	0.79261	1.00859	0.72396	1.77866	0.45435	1.69531
0.99961	0.46503	0.79316	1.00919	0.72448	1.77971	0.45467	1.69659
1.0003	0.46535	0.79371	1.00978	0.725	1.78077	0.45499	1.69787
1.00099	0.46567	0.79426	1.01038	0.72552	1.78183	0.45531	1.69914
1.00168	0.46599	0.7948	1.01098	0.72603	1.78288	0.45562	1.70042
1.00238	0.46631	0.79535	1.01157	0.72655	1.78393	0.45594	1.70169
1.00307	0.46662	0.7959	1.01217	0.72707	1.78497	0.45626	1.70296
1.00376	0.46694	0.79645	1.01277	0.72759	1.78601	0.45658	1.70423
1.00445	0.46726	0.79699	1.01337	0.72811	1.78705	0.4569	1.7055
1.00514	0.46758	0.79754	1.01396	0.72863	1.78809	0.45722	1.70676
1.00583	0.46791	0.79809	1.01456	0.72915	1.78912	0.45754	1.70803
1.00653	0.46823	0.79864	1.01516	0.72967	1.79015	0.45786	1.70928
1.00722	0.46855	0.79918	1.01575	0.73018	1.79117	0.45818	1.71054
1.00791	0.46887	0.79973	1.01635	0.7307	1.7922	0.4585	1.71179
1.0086	0.46919	0.80028	1.01695	0.73122	1.79322	0.45882	1.71304
1.00929	0.46951	0.80083	1.01755	0.73174	1.79424	0.45914	1.71431
1.00998	0.46983	0.80137	1.01815	0.73226	1.79526	0.45946	1.71556
1.01068	0.47015	0.80192	1.01874	0.73278	1.79627	0.45978	1.71681
1.01137	0.47047	0.80247	1.01934	0.7333	1.79728	0.46009	1.71806
1.01206	0.4708	0.80302	1.01994	0.73382	1.79829	0.46041	1.71931
1.01275	0.47112	0.80356	1.02054	0.73433	1.79931	0.46073	1.72055
1.01344	0.47143	0.80411	1.02113	0.73485	1.80032	0.46105	1.72179
1.01413	0.47175	0.80466	1.02173	0.73537	1.80133	0.46137	1.72303
1.01483	0.47207	0.80521	1.02233	0.73589	1.80234	0.46169	1.72426
1.01552	0.47239	0.80575	1.02292	0.73641	1.80336	0.46201	1.7255
1.01621	0.47271	0.8063	1.02352	0.73693	1.80439	0.46233	1.72674
1.0169	0.47303	0.80685	1.02412	0.73745	1.8054	0.46265	1.72797
1.01759	0.47335	0.8074	1.02471	0.73797	1.80641	0.46297	1.72919
1.01828	0.47367	0.80794	1.02531	0.73848	1.80741	0.46329	1.73042
1.01898	0.47399	0.80849	1.0259	0.739	1.80842	0.46361	1.73165
1.01967	0.47431	0.80904	1.0265	0.73952	1.80941	0.46393	1.73289
1.02036	0.47463	0.80959	1.02709	0.74004	1.81041	0.46425	1.73412
1.02105	0.47495	0.81013	1.02769	0.74056	1.8114	0.46456	1.73535
1.02174	0.47527	0.81068	1.02828	0.74108	1.81239	0.46488	1.73657
1.02243	0.47559	0.81123	1.02888	0.7416	1.81338	0.4652	1.73779
1.02313	0.47591	0.81178	1.02947	0.74211	1.81437	0.46552	1.73902
1.02382	0.47622	0.81232	1.03007	0.74263	1.81535	0.46584	1.74024
1.02451	0.47654	0.81287	1.03066	0.74315	1.81633	0.46616	1.74147
1.0252	0.47686	0.81342	1.03126	0.74367	1.81731	0.46648	1.74269
1.02589	0.47717	0.81397	1.03185	0.74419	1.81828	0.4668	1.74391
1.02658	0.47749	0.81451	1.03244	0.74471	1.81925	0.46712	1.74512
1.02728	0.47781	0.81506	1.03304	0.74523	1.82023	0.46744	1.74633
1.02797	0.47813	0.81561	1.03363	0.74575	1.82121	0.46776	1.74753
1.02866	0.47845	0.81616	1.03423	0.74626	1.82218	0.46808	1.74874
1.02935	0.47876	0.8167	1.03482	0.74678	1.82315	0.4684	1.74994
1.03004	0.47908	0.81725	1.03541	0.7473	1.82412	0.46872	1.75114
1.03073	0.4794	0.8178	1.03601	0.74782	1.82509	0.46903	1.75234
1.03143	0.47972	0.81835	1.03661	0.74834	1.82607	0.46935	1.75354
1.03212	0.48003	0.81889	1.0372	0.74886	1.82704	0.46967	1.75474
1.03281	0.48035	0.81944	1.03779	0.74938	1.82801	0.46999	1.75594
1.0335	0.48067	0.81999	1.03839	0.7499	1.82897	0.47031	1.75714
1.03419	0.48098	0.82054	1.03898	0.75041	1.82993	0.47063	1.75834
1.03488	0.4813	0.82108	1.03957	0.75093	1.83089	0.47095	1.75953
1.03558	0.48162	0.82163	1.04017	0.75145	1.83185	0.47127	1.76072
1.03627	0.48194	0.82218	1.04076	0.75197	1.83281	0.47159	1.76191
1.03696	0.48225	0.82273	1.04136	0.75249	1.83377	0.47191	1.76309
1.03765	0.48257	0.82327	1.04195	0.75301	1.83473	0.47223	1.76427
1.03834	0.48289	0.82382	1.04254	0.75353	1.83568	0.47255	1.76545
1.03903	0.4832	0.82437	1.04314	0.75405	1.83664	0.47287	1.76663
1.03973	0.48352	0.82492	1.04373	0.75456	1.8376	0.47319	1.76781
1.04042	0.48384	0.82546	1.04433	0.75508	1.83855	0.4735	1.76899
1.04111	0.48415	0.82601	1.04492	0.7556	1.8395	0.47382	1.77016
1.0418	0.48447	0.82656	1.04551	0.75612	1.84045	0.47414	1.77133
1.04249	0.48479	0.82711	1.0461	0.75664	1.84141	0.47446	1.7725
1.04318	0.4851	0.82765	1.04669	0.75716	1.84237	0.47478	1.77367
1.04388	0.48542	0.8282	1.04728	0.75768	1.84332	0.4751	1.77485
1.04457	0.48574	0.82875	1.04788	0.7582	1.84428	0.47542	1.77602
1.04526	0.48605	0.8293	1.04847	0.75871	1.84523	0.47574	1.7772
1.04595	0.48637	0.82984	1.04906	0.75923	1.84618	0.47606	1.77836
1.04664	0.48669	0.83039	1.04965	0.75975	1.84712	0.47638	1.77953
1.04733	0.487	0.83094	1.05024	0.76027	1.84807	0.4767	1.78069
1.04803	0.48732	0.83149	1.05083	0.76079	1.84901	0.47702	1.78185
1.04872	0.48763	0.83203	1.05142	0.76131	1.84996	0.47734	1.78301
1.04941	0.48795	0.83258	1.05201	0.76183	1.85091	0.47766	1.78417
1.0501	0.48827	0.83313	1.05261	0.76235	1.85185	0.47797	1.78533
1.05079	0.48858	0.83368	1.0532	0.76286	1.8528	0.47829	1.78648
1.05148	0.4889	0.83422	1.05379	0.76338	1.85374	0.47861	1.78763
1.05218	0.48921	0.83477	1.05439	0.7639	1.85469	0.47893	1.78877
1.05287	0.48953	0.83532	1.05498	0.76442	1.85563	0.47925	1.78992
1.05356	0.48984	0.83587	1.05557	0.76494	1.85656	0.47957	1.79107
1.05425	0.49016	0.83641	1.05616	0.76546	1.8575	0.47989	1.79222
1.05494	0.49047	0.83696	1.05675	0.76598	1.85844	0.48021	1.79337
1.05563	0.49079	0.83751	1.05734	0.76649	1.85938	0.48053	1.79451
1.05633	0.4911	0.83806	1.05793	0.76701	1.86032	0.48085	1.79566
1.05702	0.49142	0.8386	1.05852	0.76753	1.86125	0.48117	1.7968
1.05771	0.49173	0.83915	1.05912	0.76805	1.86218	0.48149	1.79794
1.0584	0.49205	0.8397	1.05971	0.76857	1.86311	0.48181	1.79908
1.05909	0.49236	0.84025	1.0603	0.76909	1.86403	0.48213	1.80022
1.05978	0.49268	0.84079	1.0609	0.76961	1.86496	0.48244	1.80136
1.06048	0.49299	0.84134	1.06149	0.77013	1.86589	0.48276	1.80249
1.06117	0.4933	0.84189	1.06208	0.77064	1.86682	0.48308	1.80362
1.06186	0.49362	0.84244	1.06267	0.77116	1.86774	0.4834	1.80475
1.06255	0.49393	0.84298	1.06326	0.77168	1.86867	0.48372	1.80587
1.06324	0.49424	0.84353	1.06386	0.7722	1.86959	0.48404	1.807
1.06393	0.49456	0.84408	1.06445	0.77272	1.87052	0.48436	1.80812
1.06463	0.49487	0.84463	1.06504	0.77324	1.87144	0.48468	1.80924
1.06532	0.49518	0.84517	1.06563	0.77376	1.87236	0.485	1.81035
1.06601	0.49549	0.84572	1.06622	0.77428	1.87329	0.48532	1.81147
1.0667	0.4958	0.84627	1.06681	0.77479	1.87422	0.48564	1.81258
1.06739	0.49612	0.84682	1.06741	0.77531	1.87514	0.48596	1.81369
1.06808	0.49643	0.84736	1.068	0.77583	1.87606	0.48628	1.8148
1.06878	0.49674	0.84791	1.0686	0.77635	1.87699	0.4866	1.8159
1.06947	0.49706	0.84846	1.06919	0.77687	1.87791	0.48691	1.81701
1.07016	0.49737	0.84901	1.06978	0.77739	1.87884	0.48723	1.81811
1.07085	0.49768	0.84955	1.07037	0.77791	1.87976	0.48755	1.81921
1.07154	0.49799	0.8501	1.07096	0.77843	1.88069	0.48787	1.82031
1.07223	0.49831	0.85065	1.07155	0.77894	1.8816	0.48819	1.82141
1.07293	0.49862	0.8512	1.07215	0.77946	1.88252	0.48851	1.82251
1.07362	0.49893	0.85174	1.07274	0.77998	1.88345	0.48883	1.82361
1.07431	0.49924	0.85229	1.07333	0.7805	1.88437	0.48915	1.82471
1.075	0.49956	0.85284	1.07392	0.78102	1.8853	0.48947	1.82581
1.07569	0.49987	0.85339	1.07452	0.78154	1.88622	0.48979	1.8269
1.07638	0.50018	0.85393	1.07511	0.78206	1.88714	0.49011	1.828
1.07708	0.50049	0.85448	1.0757	0.78258	1.88806	0.49043	1.8291
1.07777	0.5008	0.85503	1.07629	0.78309	1.88897	0.49075	1.8302
1.07846	0.50112	0.85558	1.07688	0.78361	1.88989	0.49107	1.8313
1.07915	0.50143	0.85612	1.07747	0.78413	1.8908	0.49138	1.8324
1.07984	0.50174	0.85667	1.07806	0.78465	1.89171	0.4917	1.8335
1.08053	0.50205	0.85722	1.07865	0.78517	1.89262	0.49202	1.83459
1.08123	0.50236	0.85777	1.07923	0.78569	1.89353	0.49234	1.83569
1.08192	0.50267	0.85831	1.07982	0.78621	1.89445	0.49266	1.83678
1.08261	0.50298	0.85886	1.08041	0.78673	1.89536	0.49298	1.83787
1.0833	0.50329	0.85941	1.081	0.78724	1.89627	0.4933	1.83896
1.08399	0.5036	0.85996	1.08159	0.78776	1.89719	0.49362	1.84005
1.08468	0.50391	0.8605	1.08218	0.78828	1.8981	0.49394	1.84113
1.08538	0.50422	0.86105	1.08277	0.7888	1.899	0.49426	1.84221
1.08607	0.50453	0.8616	1.08335	0.78932	1.89991	0.49458	1.84329
1.08676	0.50484	0.86215	1.08394	0.78984	1.90082	0.4949	1.84437
1.08745	0.50515	0.86269	1.08453	0.79036	1.90174	0.49522	1.84544
1.08814	0.50546	0.86324	1.08512	0.79088	1.90265	0.49554	1.84652
1.08883	0.50577	0.86379	1.08571	0.79139	1.90356	0.49585	1.84759
1.08953	0.50607	0.86434	1.08629	0.79191	1.90447	0.49617	1.84866
1.09022	0.50638	0.86488	1.08688	0.79243	1.90538	0.49649	1.84973
1.09091	0.50669	0.86543	1.08747	0.79295	1.90629	0.49681	1.85079
1.0916	0.507	0.86598	1.08806	0.79347	1.9072	0.49713	1.85185
1.09229	0.50731	0.86653	1.08864	0.79399	1.90811	0.49745	1.85292
1.09298	0.50762	0.86707	1.08923	0.79451	1.90902	0.49777	1.85397
1.09368	0.50793	0.86762	1.08981	0.79502	1.90993	0.49809	1.85503
1.09437	0.50824	0.86817	1.0904	0.79554	1.91084	0.49841	1.85608
1.09506	0.50855	0.86872	1.09099	0.79606	1.91175	0.49873	1.85714
1.09575	0.50886	0.86926	1.09157	0.79658	1.91266	0.49905	1.85819
1.09644	0.50916	0.86981	1.09216	0.7971	1.91357	0.49937	1.85924
1.09713	0.50947	0.87036	1.09274	0.79762	1.91447	0.49969	1.86029
1.09783	0.50978	0.87091	1.09333	0.79814	1.91538	0.50001	1.86133
1.09852	0.51009	0.87145	1.09392	0.79866	1.91628	0.50032	1.86238
1.09921	0.5104	0.872	1.09451	0.79917	1.91718	0.50064	1.86342
1.0999	0.5107	0.87255	1.0951	0.79969	1.91808	0.50096	1.86446
1.10059	0.51101	0.8731	1.09568	0.80021	1.91898	0.50128	1.8655
1.10128	0.51132	0.87364	1.09627	0.80073	1.91987	0.5016	1.86654
1.10198	0.51163	0.87419	1.09685	0.80125	1.92077	0.50192	1.86759
1.10267	0.51193	0.87474	1.09744	0.80177	1.92167	0.50224	1.86863
1.10336	0.51224	0.87529	1.09803	0.80229	1.92257	0.50256	1.86968
1.10405	0.51255	0.87583	1.09862	0.80281	1.92346	0.50288	1.87073
1.10474	0.51286	0.87638	1.0992	0.80332	1.92436	0.5032	1.87178
1.10543	0.51316	0.87693	1.09979	0.80384	1.92526	0.50352	1.87282
1.10613	0.51347	0.87748	1.10038	0.80436	1.92616	0.50384	1.87387
1.10682	0.51378	0.87802	1.10096	0.80488	1.92706	0.50416	1.87491
1.10751	0.51409	0.87857	1.10155	0.8054	1.92797	0.50448	1.87595
1.1082	0.51439	0.87912	1.10214	0.80592	1.92887	0.50479	1.87698
1.10889	0.5147	0.87967	1.10272	0.80644	1.92977	0.50511	1.87802
1.10958	0.51501	0.88021	1.10331	0.80696	1.93067	0.50543	1.87906
1.11028	0.51531	0.88076	1.1039	0.80747	1.93156	0.50575	1.88009
1.11097	0.51562	0.88131	1.10448	0.80799	1.93246	0.50607	1.88112
1.11166	0.51593	0.88186	1.10507	0.80851	1.93336	0.50639	1.88215
1.11235	0.51623	0.8824	1.10565	0.80903	1.93425	0.50671	1.88318
1.11304	0.51654	0.88295	1.10624	0.80955	1.93515	0.50703	1.88421
1.11373	0.51684	0.8835	1.10683	0.81007	1.93604	0.50735	1.88523
1.11443	0.51715	0.88405	1.10741	0.81059	1.93693	0.50767	1.88626
1.11512	0.51746	0.88459	1.108	0.81111	1.93782	0.50799	1.88728
1.11581	0.51776	0.88514	1.10858	0.81162	1.93871	0.50831	1.8883
1.1165	0.51807	0.88569	1.10917	0.81214	1.9396	0.50863	1.88932
1.11719	0.51838	0.88624	1.10976	0.81266	1.94049	0.50895	1.89033
1.11788	0.51868	0.88678	1.11034	0.81318	1.94139	0.50926	1.89135
1.11858	0.51899	0.88733	1.11093	0.8137	1.94228	0.50958	1.89236
1.11927	0.51929	0.88788	1.11152	0.81422	1.94318	0.5099	1.89337
1.11996	0.5196	0.88843	1.1121	0.81474	1.94408	0.51022	1.89438
1.12065	0.5199	0.88897	1.11269	0.81526	1.94498	0.51054	1.89539
1.12134	0.52021	0.88952	1.11328	0.81577	1.94588	0.51086	1.89639
1.12203	0.52051	0.89007	1.11386	0.81629	1.94678	0.51118	1.89739
1.12273	0.52082	0.89062	1.11445	0.81681	1.94767	0.5115	1.89839
1.12342	0.52112	0.89116	1.11503	0.81733	1.94857	0.51182	1.89939
1.12411	0.52143	0.89171	1.11562	0.81785	1.94946	0.51214	1.90039
1.1248	0.52173	0.89226	1.11621	0.81837	1.95036	0.51246	1.90139
1.12549	0.52204	0.89281	1.11679	0.81889	1.95125	0.51278	1.90238
1.12618	0.52234	0.89335	1.11738	0.81941	1.95214	0.5131	1.90338
1.12688	0.52265	0.8939	1.11797	0.81992	1.95304	0.51342	1.90438
1.12757	0.52295	0.89445	1.11856	0.82044	1.95393	0.51373	1.90538
1.12826	0.52326	0.895	1.11914	0.82096	1.95482	0.51405	1.90638
1.12895	0.52356	0.89554	1.11973	0.82148	1.95571	0.51437	1.90737
1.12964	0.52386	0.89609	1.12032	0.822	1.9566	0.51469	1.90837
1.13033	0.52417	0.89664	1.12091	0.82252	1.95749	0.51501	1.90936
1.13103	0.52447	0.89719	1.12149	0.82304	1.95838	0.51533	1.91035
1.13172	0.52477	0.89773	1.12208	0.82355	1.95927	0.51565	1.91133
1.13241	0.52508	0.89828	1.12266	0.82407	1.96016	0.51597	1.91232
1.1331	0.52538	0.89883	1.12325	0.82459	1.96105	0.51629	1.91331
1.13379	0.52568	0.89938	1.12383	0.82511	1.96193	0.51661	1.9143
1.13448	0.52599	0.89992	1.12442	0.82563	1.96282	0.51679	1.91488
1.13518	0.52629	0.90047	1.125	0.82615	1.96371	0.5168	1.91489
1.13587	0.52659	0.90102	1.12559	0.82667	1.9646	0.5168	1.91489
1.13656	0.5269	0.90157	1.12618	0.82719	1.96549	0.5168	1.9149
1.13725	0.5272	0.90211	1.12677	0.8277	1.96638	0.51712	1.91627
1.13794	0.5275	0.90266	1.12735	0.82822	1.96727	0.51744	1.91763
1.13863	0.5278	0.90321	1.12794	0.82874	1.96816	0.51776	1.91899
1.13933	0.52811	0.90376	1.12852	0.82926	1.96905	0.51808	1.92034
1.14002	0.52842	0.9043	1.12911	0.82978	1.96994	0.51839	1.92169
1.14071	0.52873	0.90485	1.1297	0.8303	1.97082	0.51871	1.92304
1.1414	0.52904	0.9054	1.13028	0.83082	1.97171	0.51903	1.92439
1.14209	0.52935	0.90595	1.13086	0.83134	1.97259	0.51935	1.92575
1.14278	0.52965	0.90649	1.13145	0.83185	1.97348	0.51967	1.92709
1.14348	0.52996	0.90704	1.13204	0.83237	1.97436	0.51999	1.92843
1.14417	0.53027	0.90759	1.13262	0.83289	1.97524	0.52031	1.92977
1.14486	0.53058	0.90814	1.13321	0.83341	1.97612	0.52063	1.9311
1.14555	0.53089	0.90868	1.13379	0.83393	1.977	0.52095	1.93243
1.14624	0.5312	0.90923	1.13437	0.83445	1.97788	0.52127	1.93376
1.14693	0.5315	0.90978	1.13496	0.83497	1.97876	0.52159	1.93508
1.14763	0.53181	0.91033	1.13554	0.83549	1.97964	0.52191	1.9364
1.14832	0.53212	0.91087	1.13612	0.836	1.98051	0.52223	1.93772
1.14901	0.53243	0.91142	1.13671	0.83652	1.98139	0.52255	1.93904
1.1497	0.53273	0.91197	1.1373	0.83704	1.98226	0.52286	1.94036
1.15039	0.53304	0.91252	1.13788	0.83756	1.98314	0.52318	1.94169
1.15108	0.53335	0.91306	1.13847	0.83808	1.98401	0.5235	1.94302
1.15178	0.53365	0.91361	1.13905	0.8386	1.98488	0.52382	1.94434
1.15247	0.53396	0.91416	1.13963	0.83912	1.98576	0.52414	1.94566
1.15316	0.53427	0.91471	1.14021	0.83964	1.98664	0.52446	1.94698
1.15385	0.53457	0.91525	1.14079	0.84015	1.98752	0.52478	1.9483
1.15454	0.53488	0.9158	1.14138	0.84067	1.9884	0.5251	1.94961
1.15523	0.53518	0.91635	1.14196	0.84119	1.98928	0.52542	1.95092
1.15593	0.53549	0.9169	1.14254	0.84171	1.99016	0.52574	1.95223
1.15662	0.5358	0.91744	1.14312	0.84223	1.99104	0.52606	1.95354
1.15731	0.5361	0.91799	1.14371	0.84275	1.99192	0.52638	1.95485
1.158	0.53641	0.91854	1.14428	0.84327	1.9928	0.5267	1.95616
1.15869	0.53671	0.91909	1.14484	0.84379	1.99368	0.52702	1.95747
1.15938	0.53702	0.91963	1.1454	0.8443	1.99456	0.52733	1.95877
1.16008	0.53733	0.92018	1.14594	0.84482	1.99544	0.52765	1.96009
1.16077	0.53763	0.92073	1.14648	0.84534	1.99632	0.52797	1.9614
1.16146	0.53794	0.92128	1.14702	0.84586	1.9972	0.52829	1.96272
1.16215	0.53825	0.92182	1.14755	0.84638	1.99807	0.52861	1.96402
1.16284	0.53855	0.92237	1.14808	0.8469	1.99895	0.52893	1.96532
1.16353	0.53886	0.92292	1.14861	0.84742	1.99982	0.52925	1.96662
1.16423	0.53916	0.92347	1.14914	0.84793	2.00069	0.52957	1.96792
1.16492	0.53947	0.92401	1.14967	0.84845	2.00157	0.52989	1.96921
1.16561	0.53977	0.92456	1.1502	0.84897	2.00244	0.53021	1.9705
1.1663	0.54008	0.92511	1.15073	0.84949	2.00331	0.53053	1.97179
1.16699	0.54039	0.92566	1.15127	0.85001	2.00419	0.53085	1.97309
1.16768	0.54069	0.9262	1.15181	0.85053	2.00506	0.53117	1.97438
1.16838	0.541	0.92675	1.15235	0.85105	2.00594	0.53149	1.97567
1.16907	0.5413	0.9273	1.1529	0.85157	2.00681	0.5318	1.97696
1.16976	0.54161	0.92785	1.15344	0.85208	2.00768	0.53212	1.97824
1.17045	0.54191	0.92839	1.15399	0.8526	2.00855	0.53244	1.97953
1.17114	0.54221	0.92894	1.15455	0.85312	2.00942	0.53276	1.98083
1.17183	0.54252	0.92949	1.1551	0.85364	2.01029	0.53308	1.98213
1.17253	0.54282	0.93004	1.15566	0.85416	2.01116	0.5334	1.98342
1.17322	0.54313	0.93058	1.15621	0.85468	2.01203	0.53372	1.98472
1.17391	0.54343	0.93113	1.15677	0.8552	2.01289	0.53404	1.98601
1.1746	0.54374	0.93168	1.15733	0.85572	2.01376	0.53436	1.98731
1.17529	0.54404	0.93223	1.1579	0.85623	2.01463	0.53468	1.9886
1.17598	0.54434	0.93277	1.15847	0.85675	2.01549	0.535	1.98989
1.17668	0.54465	0.93332	1.15903	0.85727	2.01636	0.53532	1.99118
1.17737	0.54495	0.93387	1.1596	0.85779	2.01723	0.53564	1.99246
1.17806	0.54525	0.93442	1.16017	0.85831	2.01809	0.53596	1.99373
1.17875	0.54556	0.93496	1.16074	0.85883	2.01896	0.53627	1.99501
1.17944	0.54586	0.93551	1.16131	0.85935	2.01983	0.53659	1.99628
1.18013	0.54617	0.93606	1.16188	0.85987	2.0207	0.53691	1.99755
1.18083	0.54647	0.93661	1.16245	0.86038	2.02157	0.53723	1.99883
1.18152	0.54677	0.93715	1.16302	0.8609	2.02244	0.53755	2.0001
1.18221	0.54708	0.9377	1.16359	0.86142	2.02331	0.53787	2.00137
1.1829	0.54738	0.93825	1.16417	0.86194	2.02417	0.53819	2.00263
1.18359	0.54768	0.9388	1.16474	0.86246	2.02504	0.53851	2.0039
1.18428	0.54798	0.93934	1.16531	0.86298	2.02591	0.53883	2.00518
1.18498	0.54829	0.93989	1.16589	0.8635	2.02678	0.53915	2.00645
1.18567	0.54859	0.94044	1.16646	0.86402	2.02765	0.53947	2.00772
1.18636	0.54889	0.94099	1.16704	0.86453	2.02852	0.53979	2.00899
1.18705	0.5492	0.94153	1.16762	0.86505	2.02939	0.54011	2.01025
1.18774	0.5495	0.94208	1.16819	0.86557	2.03025	0.54043	2.01151
1.18843	0.5498	0.94263	1.16877	0.86609	2.03112	0.54074	2.01277
1.18913	0.5501	0.94318	1.16935	0.86661	2.03199	0.54106	2.01402
1.18982	0.55041	0.94372	1.16994	0.86713	2.03286	0.54138	2.01527
1.19051	0.55071	0.94427	1.17052	0.86765	2.03372	0.5417	2.01652
1.1912	0.55101	0.94482	1.1711	0.86817	2.03459	0.54202	2.01779
1.19189	0.55131	0.94537	1.17168	0.86868	2.03546	0.54234	2.01906
1.19258	0.55162	0.94591	1.17227	0.8692	2.03632	0.54266	2.02032
1.19328	0.55192	0.94646	1.17285	0.86972	2.03719	0.54298	2.02159
1.19397	0.55222	0.94701	1.17344	0.87024	2.03805	0.5433	2.02286
1.19466	0.55252	0.94756	1.17402	0.87076	2.03891	0.54362	2.02411
1.19535	0.55282	0.9481	1.17461	0.87128	2.03978	0.54394	2.02538
1.19604	0.55312	0.94865	1.17519	0.8718	2.04063	0.54426	2.02664
1.19673	0.55342	0.9492	1.17578	0.87232	2.0415	0.54458	2.02789
1.19743	0.55373	0.94975	1.17637	0.87283	2.04236	0.5449	2.02915
1.19812	0.55403	0.95029	1.17696	0.87335	2.04322	0.54521	2.03039
1.19881	0.55433	0.95084	1.17754	0.87387	2.04408	0.54553	2.03164
1.1995	0.55463	0.95139	1.17813	0.87439	2.04494	0.54585	2.03288
1.20019	0.55493	0.95194	1.17872	0.87491	2.0458	0.54617	2.03412
1.20088	0.55523	0.95248	1.1793	0.87543	2.04667	0.54649	2.03536
1.20158	0.55553	0.95303	1.17989	0.87595	2.04753	0.54681	2.03659
1.20227	0.55583	0.95358	1.18047	0.87646	2.0484	0.54713	2.03783
1.20296	0.55613	0.95413	1.18106	0.87698	2.04926	0.54745	2.03906
1.20365	0.55643	0.95467	1.18165	0.8775	2.05012	0.54777	2.0403
1.20434	0.55673	0.95522	1.18223	0.87802	2.05098	0.54809	2.04153
1.20503	0.55703	0.95577	1.18282	0.87854	2.05185	0.54841	2.04276
1.20573	0.55733	0.95632	1.18341	0.87906	2.05273	0.54873	2.04399
1.20642	0.55763	0.95686	1.18399	0.87958	2.05359	0.54905	2.04522
1.20711	0.55793	0.95741	1.18458	0.8801	2.05446	0.54937	2.04644
1.2078	0.55823	0.95796	1.18517	0.88061	2.05533	0.54968	2.04765
1.20849	0.55853	0.95851	1.18576	0.88113	2.0562	0.55	2.04887
1.20918	0.55883	0.95905	1.18634	0.88165	2.05706	0.55032	2.0501
1.20988	0.55913	0.9596	1.18693	0.88217	2.05792	0.55064	2.05132
1.21057	0.55943	0.96015	1.18751	0.88269	2.05879	0.55096	2.05255
1.21126	0.55973	0.9607	1.1881	0.88321	2.05965	0.55128	2.05377
1.21195	0.56003	0.96124	1.18868	0.88373	2.06051	0.5516	2.05501
1.21264	0.56033	0.96179	1.18926	0.88425	2.06137	0.55192	2.05624
1.21333	0.56063	0.96234	1.18985	0.88476	2.06223	0.55224	2.05747
1.21403	0.56093	0.96289	1.19043	0.88528	2.0631	0.55256	2.05871
1.21472	0.56123	0.96343	1.19102	0.8858	2.06396	0.55288	2.05995
1.21541	0.56153	0.96398	1.1916	0.88632	2.06482	0.5532	2.06118
1.2161	0.56183	0.96453	1.19219	0.88684	2.06568	0.55352	2.06242
1.21679	0.56213	0.96508	1.19277	0.88736	2.06654	0.55384	2.06365
1.21748	0.56243	0.96562	1.19335	0.88788	2.0674	0.55415	2.06488
1.21818	0.56272	0.96617	1.19394	0.8884	2.06827	0.55447	2.06611
1.21887	0.56302	0.96672	1.19452	0.88887	2.06906	0.55479	2.06734
1.21956	0.56332	0.96727	1.19511			0.55511	2.06857
1.22025	0.56362	0.96781	1.19569			0.55543	2.06979
1.22094	0.56392	0.96836	1.19627			0.55575	2.071
1.22163	0.56422	0.96891	1.19686			0.55607	2.07221
1.22233	0.56452	0.96946	1.19744			0.55639	2.07343
1.22302	0.56482	0.97	1.19803
1.22371	0.56512	0.97055	1.19861
1.2244	0.56542	0.9711	1.19919
1.22509	0.56572	0.97165	1.19978
1.22578	0.56602	0.97219	1.20036
1.22648	0.56632	0.97274	1.20094
1.22717	0.56662	0.97329	1.20152
1.22786	0.56692	0.97384	1.20211
1.22855	0.56722	0.97438	1.20269
1.22924	0.56752	0.97493	1.20327
1.22993	0.56782	0.97548	1.20385
1.23063	0.56812	0.97603	1.20444
1.23132	0.56842	0.97657	1.20502
1.23201	0.56872	0.97712	1.2056
1.2327	0.56901	0.97767	1.20618
1.23339	0.56931	0.97822	1.20677
1.23408	0.56961	0.97876	1.20735
1.23478	0.56991	0.97931	1.20793
1.23547	0.57021	0.97986	1.20852
1.23616	0.57051	0.98041	1.2091
1.23685	0.5708	0.98095	1.20968
1.23754	0.5711	0.9815	1.21027
1.23823	0.5714	0.98205	1.21085
1.23893	0.5717	0.9826	1.21143
1.23962	0.572	0.98314	1.21201
1.24031	0.5723	0.98369	1.2126
1.241	0.57259	0.98424	1.21318
1.24169	0.57289	0.98479	1.21376
1.24238	0.57318	0.98533	1.21434
1.24308	0.57348	0.98588	1.21492
1.24377	0.57378	0.98643	1.21551
1.24446	0.57407	0.98698	1.21609
1.24515	0.57437	0.98752	1.21667
1.24584	0.57467	0.98807	1.21725
1.24653	0.57496	0.98862	1.21784
1.24723	0.57526	0.98917	1.21842
1.24792	0.57555	0.98971	1.219
1.24861	0.57585	0.99026	1.21959
1.2493	0.57615	0.99081	1.22017
1.24999	0.57644	0.99136	1.22075
1.25068	0.57674	0.9919	1.22133
1.25138	0.57703	0.99245	1.22191
1.25207	0.57733	0.993	1.2225
1.25276	0.57763	0.99355	1.22308
1.25345	0.57792	0.99409	1.22366
1.25414	0.57821	0.99464	1.22424
1.25483	0.57851	0.99519	1.22482
1.25553	0.5788	0.99574	1.2254
1.25622	0.5791	0.99628	1.22599
1.25691	0.57939	0.99683	1.22657
1.2576	0.57969	0.99738	1.22715
1.25829	0.57998	0.99793	1.22773
1.25898	0.58028	0.99847	1.22831
1.25968	0.58057	0.99902	1.22889
1.26037	0.58086	0.99957	1.22947
1.26106	0.58116	1.00012	1.23005
1.26175	0.58145	1.00066	1.23063
1.26244	0.58175	1.00121	1.23121
1.26313	0.58204	1.00176	1.23179
1.26383	0.58233	1.00231	1.23237
1.26452	0.58262	1.00285	1.23295
1.26521	0.58292	1.0034	1.23353
1.2659	0.58321	1.00395	1.23411
1.26659	0.58351	1.0045	1.23469
1.26728	0.5838	1.00504	1.23527
1.26798	0.58409	1.00559	1.23585
1.26867	0.58438	1.00614	1.23643
1.26936	0.58468	1.00669	1.23701
1.27005	0.58497	1.00723	1.23759
1.27074	0.58526	1.00778	1.23817
1.27143	0.58555	1.00833	1.23875
1.27213	0.58585	1.00888	1.23933
1.27282	0.58614	1.00942	1.23991
1.27351	0.58643	1.00997	1.24049
1.2742	0.58672	1.01052	1.24107
1.27489	0.58701	1.01107	1.24165
1.27558	0.58731	1.01161	1.24223
1.27628	0.5876	1.01216	1.24281
1.27697	0.58789	1.01271	1.24339
1.27766	0.58818	1.01326	1.24396
1.27835	0.58847	1.0138	1.24454
1.27904	0.58876	1.01435	1.24512
1.27973	0.58906	1.0149	1.2457
1.28043	0.58935	1.01545	1.24628
1.28112	0.58964	1.01599	1.24686
1.28181	0.58993	1.01654	1.24744
1.2825	0.59022	1.01709	1.24802
1.28319	0.59051	1.01764	1.2486
1.28388	0.5908	1.01818	1.24918
1.28458	0.59109	1.01873	1.24976
1.28527	0.59138	1.01928	1.25034
1.28596	0.59167	1.01983	1.25092
1.28665	0.59197	1.02037	1.2515
1.28734	0.59226	1.02092	1.25208
1.28803	0.59255	1.02147	1.25266
1.28873	0.59283	1.02202	1.25323
1.28942	0.59312	1.02256	1.25382
1.29011	0.59341	1.02311	1.2544
1.2908	0.5937	1.02366	1.25498
1.29149	0.59399	1.02421	1.25555
1.29218	0.59428	1.02475	1.25613
1.29288	0.59457	1.0253	1.25671
1.29357	0.59486	1.02585	1.25729
1.29426	0.59515	1.0264	1.25787
1.29495	0.59544	1.02694	1.25845
1.29564	0.59573	1.02749	1.25903
1.29633	0.59602	1.02804	1.25961
1.29703	0.59631	1.02859	1.26019
1.29772	0.5966	1.02913	1.26077
1.29841	0.59688	1.02968	1.26134
1.2991	0.59717	1.03023	1.26192
1.29979	0.59746	1.03078	1.2625
1.30048	0.59775	1.03132	1.26308
1.30118	0.59804	1.03187	1.26366
1.30187	0.59833	1.03242	1.26424
1.30256	0.59862	1.03297	1.26482
1.30325	0.5989	1.03351	1.26539
1.30394	0.59919	1.03406	1.26597
1.30463	0.59948	1.03461	1.26655
1.30533	0.59976	1.03516	1.26713
1.30602	0.60005	1.0357	1.2677
1.30671	0.60034	1.03625	1.26828
1.3074	0.60063	1.0368	1.26886
1.30809	0.60091	1.03735	1.26944
1.30878	0.6012	1.03789	1.27001
1.30948	0.60149	1.03844	1.27059
1.31017	0.60177	1.03899	1.27117
1.31086	0.60206	1.03954	1.27175
1.31155	0.60235	1.04008	1.27232
1.31224	0.60263	1.04063	1.2729
1.31293	0.60292	1.04118	1.27348
1.31363	0.60321	1.04173	1.27405
1.31432	0.60349	1.04227	1.27463
1.31501	0.60378	1.04282	1.27521
1.3157	0.60407	1.04337	1.27578
1.31639	0.60435	1.04392	1.27636
1.31708	0.60464	1.04446	1.27693
1.31778	0.60493	1.04501	1.27751
1.31847	0.60521	1.04556	1.27809
1.31916	0.6055	1.04611	1.27866
1.31985	0.60578	1.04665	1.27924
1.32054	0.60607	1.0472	1.27981
1.32123	0.60636	1.04775	1.28039
1.32193	0.60664	1.0483	1.28096
1.32262	0.60693	1.04884	1.28154
1.32331	0.60721	1.04939	1.28211
1.324	0.6075	1.04994	1.28269
1.32469	0.60778	1.05049	1.28326
1.32538	0.60807	1.05103	1.28384
1.32608	0.60835	1.05158	1.28441
1.32677	0.60864	1.05213	1.28498
1.32746	0.60893	1.05268	1.28556
1.32815	0.60921	1.05322	1.28613
1.32884	0.6095	1.05377	1.2867
1.32953	0.60978	1.05432	1.28728
1.33023	0.61006	1.05487	1.28785
1.33092	0.61035	1.05541	1.28842
1.33161	0.61063	1.05596	1.28899
1.3323	0.61092	1.05651	1.28957
1.33299	0.6112	1.05706	1.29014
1.33368	0.61148	1.0576	1.29072
1.33438	0.61177	1.05815	1.29129
1.33507	0.61205	1.0587	1.29187
1.33576	0.61234	1.05925	1.29244
1.33645	0.61262	1.05979	1.29301
1.33714	0.6129	1.06034	1.29359
1.33783	0.61319	1.06089	1.29416
1.33853	0.61347	1.06144	1.29473
1.33922	0.61375	1.06198	1.29531
1.33991	0.61404	1.06253	1.29588
1.3406	0.61432	1.06308	1.29646
1.34129	0.6146	1.06363	1.29703
1.34198	0.61488	1.06417	1.2976
1.34268	0.61517	1.06472	1.29818
1.34337	0.61545	1.06527	1.29875
1.34406	0.61573	1.06582	1.29932
1.34475	0.61601	1.06636	1.2999
1.34544	0.61629	1.06691	1.30047
1.34613	0.61658	1.06746	1.30105
1.34683	0.61686	1.06801	1.30162
1.34752	0.61714	1.06855	1.30219
1.34821	0.61742	1.0691	1.30277
1.3489	0.6177	1.06965	1.30334
1.34959	0.61799	1.0702	1.30391
1.35028	0.61827	1.07074	1.30448
1.35098	0.61855	1.07129	1.30506
1.35167	0.61883	1.07184	1.30563
1.35236	0.61911	1.07239	1.30621
1.35305	0.61939	1.07293	1.30678
1.35374	0.61967	1.07348	1.30735
1.35443	0.61995	1.07403	1.30792
1.35513	0.62023	1.07458	1.30849
1.35582	0.62051	1.07512	1.30907
1.35651	0.62079	1.07567	1.30964
1.3572	0.62107	1.07622	1.31021
1.35789	0.62135	1.07677	1.31078
1.35858	0.62163	1.07731	1.31135
1.35928	0.62191	1.07786	1.31192
1.35997	0.62219	1.07841	1.3125
1.36066	0.62247	1.07896	1.31307
1.36135	0.62275	1.0795	1.31364
1.36204	0.62303	1.08005	1.31421
1.36273	0.62331	1.0806	1.31478
1.36343	0.62358	1.08115	1.31535
1.36412	0.62386	1.08169	1.31593
1.36481	0.62414	1.08224	1.3165
1.3655	0.62442	1.08279	1.31707
1.36619	0.6247	1.08334	1.31764
1.36688	0.62498	1.08388	1.31821
1.36758	0.62526	1.08443	1.31879
1.36827	0.62555	1.08498	1.31936
1.36896	0.62583	1.08553	1.31993
1.36965	0.62611	1.08607	1.3205
1.37034	0.6264	1.08662	1.32108
1.37103	0.62668	1.08717	1.32165
1.37173	0.62696	1.08772	1.32222
1.37242	0.62725	1.08826	1.32279
1.37311	0.62753	1.08881	1.32337
1.3738	0.62782	1.08936	1.32394
1.37449	0.6281	1.08991	1.32451
1.37518	0.62838	1.09045	1.32508
1.37588	0.62867	1.091	1.32565
1.37657	0.62895	1.09155	1.32622
1.37726	0.62923	1.0921	1.3268
1.37795	0.62951	1.09264	1.32737
[truncated: 6,037 more rows]

## Sheet: Fig. 4c
Cathode			Anode
Charge / C	H2 production / mmol (Calculated)	H2 production / mmol (Measured)	Charge / C	H2 production / mmol (Calculated)	H2 production / mmol (Measured)
73.692	0.38188	0.39616	74.16	0.38431	0.39581
148.68	0.77048	0.80433	150.48	0.77981	0.8036
227.52	1.17904	1.21249	228.24	1.18277	1.2114
311.76	1.61559	1.62065	312.48	1.61932	1.61919
392.4	2.03348	2.02882	392.76	2.03534	2.02699
465.12	2.41032	2.43698	466.92	2.41965	2.43479
541.8	2.80769	2.84514	542.88	2.81329	2.84258
618.48	3.20506	3.25331	619.92	3.21252	3.25038
692.28	3.5875	3.66147	692.64	3.58937	3.65817
768.24	3.98114	4.06963	768.6	3.983	4.06597
845.28	4.38037	4.4778	845.28	4.38037	4.47377
922.68	4.78147	4.88596	922.68	4.78147	4.88156
998.64	5.1751	5.29412	994.68	5.15458	5.28936
1075.32	5.57247	5.70229	1072.8	5.55941	5.69715
1154.16	5.98103	6.11045	1152	5.96984	6.10495
1231.56	6.38213	6.51861	1230.48	6.37654	6.51274
1306.8	6.77204	6.82678	1308.96	6.78323	6.82063
1382.4	7.16381	7.23494	1382.04	7.16194	7.22843
1458	7.55558	7.6431	1458	7.55558	7.63622
1530	7.92869	8.05127	1530	7.92869	8.04402

## Sheet: Fig. 4d
	FE of H2 / %	FE of Formate /%
1	200	100
2	200	100
3	200	100
4	200	100
5	200	100

## Sheet: Fig. 4e
at 500 mA cm-2		at 100 mA cm-2
Time / h	Voltage / V	Time / h	Voltage / V
1.46111e-05	0.50691	1.52348e-06	0.24525
1.46667e-05	0.50895	0.0011	0.24852
1.47222e-05	0.50959	0.0022	0.24887
1.47778e-05	0.51016	0.0033	0.24879
1.48889e-05	0.51105	0.0044	0.24895
1.5e-05	0.51183	0.0055	0.24872
1.51111e-05	0.51257	0.0066	0.24901
1.52222e-05	0.51323	0.0077	0.24923
1.53333e-05	0.5139	0.0088	0.2493
1.54444e-05	0.51449	0.0099	0.24925
1.55556e-05	0.51506	0.011	0.24917
1.56667e-05	0.51563	0.0121	0.24919
1.57778e-05	0.51621	0.0132	0.24934
1.58889e-05	0.51673	0.0143	0.24968
1.6e-05	0.51725	0.0154	0.24942
1.61111e-05	0.51776	0.0165	0.24943
1.62778e-05	0.51846	0.0176	0.24937
1.64444e-05	0.51915	0.0187	0.24967
1.66111e-05	0.51987	0.0198	0.24975
1.67778e-05	0.52052	0.0209	0.24983
1.69444e-05	0.52114	0.022	0.24965
1.71111e-05	0.52182	0.0231	0.24972
1.72778e-05	0.52236	0.0242	0.24984
1.74444e-05	0.523	0.0253	0.24982
1.76111e-05	0.52351	0.0264	0.24962
1.77778e-05	0.52416	0.0275	0.24978
1.79444e-05	0.52468	0.0286	0.24984
1.81111e-05	0.52519	0.0297	0.25007
1.82778e-05	0.52578	0.0308	0.25
1.84444e-05	0.52633	0.0319	0.25006
1.86111e-05	0.52687	0.033	0.24985
1.88333e-05	0.52753	0.0341	0.24995
1.90556e-05	0.52817	0.03521	0.24995
1.92778e-05	0.5288	0.03631	0.25024
1.95e-05	0.52944	0.03741	0.2502
1.96667e-05	0.52994	0.03851	0.25012
1.98889e-05	0.53054	0.03961	0.25018
2.01111e-05	0.53115	0.04071	0.25052
2.03333e-05	0.53169	0.04181	0.25048
2.05556e-05	0.53229	0.04291	0.25054
2.07778e-05	0.53283	0.04401	0.24995
2.1e-05	0.53341	0.04511	0.2495
2.12778e-05	0.53404	0.04621	0.24955
2.15e-05	0.53462	0.04731	0.24968
2.17778e-05	0.53526	0.04841	0.24981
2.20556e-05	0.53581	0.04951	0.24983
2.22778e-05	0.53633	0.05061	0.25002
2.25556e-05	0.53691	0.05171	0.24992
2.28333e-05	0.53749	0.05281	0.24986
2.31111e-05	0.53806	0.05391	0.24994
2.33889e-05	0.53863	0.05501	0.24984
2.36111e-05	0.53915	0.05611	0.2499
2.39444e-05	0.53971	0.05721	0.25005
2.42222e-05	0.54028	0.05831	0.2503
2.45556e-05	0.54083	0.05941	0.25045
2.48889e-05	0.54146	0.06051	0.25018
2.51667e-05	0.54199	0.06161	0.25034
2.55e-05	0.5425	0.06271	0.25021
2.58333e-05	0.54305	0.06381	0.25043
2.61667e-05	0.54362	0.06491	0.25069
2.65e-05	0.54416	0.06601	0.25043
2.68333e-05	0.54468	0.06711	0.2506
2.71667e-05	0.54519	0.06821	0.25061
2.75556e-05	0.54574	0.06931	0.25073
2.78889e-05	0.54629	0.07041	0.25089
2.82778e-05	0.54681	0.07151	0.25059
2.86667e-05	0.54742	0.07261	0.25052
2.90556e-05	0.548	0.07371	0.25071
2.94444e-05	0.54854	0.07481	0.25085
2.98333e-05	0.54906	0.07591	0.25092
3.01667e-05	0.54956	0.07701	0.25073
3.05556e-05	0.55006	0.07811	0.25092
3.08889e-05	0.55059	0.07921	0.25084
3.12222e-05	0.55109	0.08031	0.25101
3.15556e-05	0.5516	0.08141	0.25117
3.2e-05	0.55219	0.08251	0.25134
3.23889e-05	0.55273	0.08361	0.25129
3.27778e-05	0.55324	0.08471	0.25134
3.31667e-05	0.55376	0.08581	0.25144
3.35556e-05	0.5543	0.08691	0.25152
3.39444e-05	0.55483	0.08801	0.25163
3.43889e-05	0.55536	0.08911	0.2516
3.47778e-05	0.5559	0.09021	0.2516
3.52222e-05	0.55647	0.09131	0.25173
3.56667e-05	0.55705	0.09241	0.25178
3.61667e-05	0.55759	0.09351	0.2516
3.65556e-05	0.5581	0.09461	0.25155
3.7e-05	0.55862	0.09571	0.25167
3.75e-05	0.55916	0.09681	0.25163
3.79444e-05	0.55968	0.09791	0.25178
3.84444e-05	0.56026	0.09901	0.25216
3.9e-05	0.56086	0.10011	0.25173
3.95e-05	0.5614	0.10121	0.25194
4.00556e-05	0.56199	0.10231	0.25226
4.05e-05	0.5625	0.10341	0.2523
4.10556e-05	0.56301	0.10451	0.2525
4.15e-05	0.56351	0.10561	0.25213
4.19444e-05	0.56403	0.10671	0.25209
4.24444e-05	0.56453	0.10781	0.25206
4.28889e-05	0.56508	0.10891	0.2521
4.33889e-05	0.5656	0.11001	0.25212
4.38889e-05	0.56611	0.11111	0.25234
4.45e-05	0.56671	0.11221	0.25225
4.5e-05	0.56722	0.11331	0.25223
4.55556e-05	0.56777	0.11441	0.25258
4.61111e-05	0.56827	0.11551	0.25262
4.67222e-05	0.5688	0.11661	0.25268
4.72778e-05	0.56935	0.11771	0.25272
4.79444e-05	0.56989	0.11881	0.25272
4.86111e-05	0.57042	0.11991	0.25288
4.93333e-05	0.57094	0.12101	0.25334
5e-05	0.57144	0.12211	0.25322
5.07222e-05	0.57196	0.12321	0.25319
5.14444e-05	0.57247	0.12431	0.25305
5.21667e-05	0.57302	0.12541	0.25283
5.28889e-05	0.57354	0.12651	0.25325
5.35e-05	0.57405	0.12761	0.25307
5.42778e-05	0.57457	0.12871	0.25304
5.5e-05	0.57508	0.12981	0.25315
5.57778e-05	0.57561	0.13091	0.25316
5.66667e-05	0.57617	0.13201	0.25326
5.75556e-05	0.57671	0.13311	0.25351
5.85556e-05	0.57729	0.13421	0.25328
5.96667e-05	0.57781	0.13532	0.25324
6.08333e-05	0.57837	0.13642	0.2533
6.21111e-05	0.57889	0.13752	0.25355
6.33333e-05	0.57942	0.13862	0.25355
6.43889e-05	0.57998	0.13972	0.25376
6.55e-05	0.58049	0.14082	0.25361
6.67778e-05	0.581	0.14192	0.25339
6.81111e-05	0.58157	0.14302	0.25365
6.97222e-05	0.58207	0.14412	0.25368
7.17222e-05	0.58258	0.14522	0.25395
7.38333e-05	0.58309	0.14632	0.25393
7.56111e-05	0.58363	0.14742	0.25393
7.73333e-05	0.58414	0.14852	0.25401
7.94444e-05	0.58465	0.14962	0.254
8.26111e-05	0.58516	0.15072	0.25429
8.59444e-05	0.58567	0.15182	0.25406
8.86111e-05	0.58618	0.15292	0.25411
9.23333e-05	0.58668	0.15402	0.25411
9.81111e-05	0.5872	0.15512	0.25416
0.000102722	0.58772	0.15622	0.25436
0.000111778	0.58828	0.15732	0.25436
0.000121889	0.5888	0.15842	0.2543
0.000134389	0.58933	0.15952	0.25432
0.000156	0.58988	0.16062	0.25457
0.000177667	0.59039	0.16172	0.25472
0.000212667	0.59089	0.16282	0.25463
0.000268722	0.5914	0.16392	0.25463
0.000346222	0.59193	0.16502	0.25448
0.000521833	0.59247	0.16612	0.25477
0.000729556	0.59301	0.16722	0.25452
0.00127	0.59352	0.16832	0.25476
0.00183	0.59364	0.16942	0.25446
0.00239	0.59378	0.17052	0.2546
0.00294	0.59388	0.17162	0.25477
0.0035	0.59396	0.17272	0.25453
0.004	0.59344	0.17382	0.25486
0.004	0.59294	0.17492	0.25474
0.00456	0.59298	0.17602	0.2547
0.00511	0.59317	0.17712	0.25482
0.00567	0.59311	0.17822	0.25498
0.00622	0.59312	0.17932	0.25509
0.00678	0.59311	0.18042	0.25523
0.00733	0.59335	0.18152	0.25532
0.00789	0.59347	0.18262	0.25519
0.00845	0.59362	0.18372	0.25521
0.009	0.59364	0.18482	0.25537
0.00956	0.59362	0.18592	0.25514
0.01011	0.59387	0.18702	0.25522
0.01044	0.59437	0.18812	0.2553
0.01049	0.59385	0.18922	0.25535
0.01104	0.59415	0.19032	0.25537
0.0116	0.59434	0.19142	0.25547
0.01215	0.59448	0.19252	0.25556
0.01271	0.59452	0.19362	0.25548
0.01327	0.59426	0.19472	0.25588
0.01361	0.59476	0.19582	0.25588
0.01388	0.59425	0.19692	0.25594
0.01406	0.59477	0.19802	0.25582
0.01461	0.59459	0.19912	0.2559
0.015	0.5951	0.20022	0.25588
0.01555	0.59496	0.20132	0.25602
0.01611	0.59487	0.20242	0.25594
0.01666	0.59495	0.20352	0.25595
0.01691	0.59545	0.20462	0.25588
0.017	0.59494	0.20572	0.25599
0.01726	0.59545	0.20682	0.25602
0.01782	0.59542	0.20792	0.25628
0.01838	0.5955	0.20902	0.25603
0.01893	0.59561	0.21012	0.25568
0.01949	0.59557	0.21122	0.25597
0.02004	0.59573	0.21232	0.25609
0.0206	0.59604	0.21342	0.25621
0.02115	0.59603	0.21452	0.25611
0.02149	0.59552	0.21562	0.25602
0.02173	0.59605	0.21672	0.25618
0.02228	0.596	0.21782	0.25625
0.02284	0.59611	0.21892	0.25631
0.02339	0.59598	0.22002	0.25649
0.02376	0.59648	0.22112	0.25625
0.02385	0.59598	0.22222	0.25659
0.02386	0.59548	0.22332	0.25692
0.02401	0.59498	0.22442	0.25675
0.02411	0.59548	0.22552	0.25702
0.02466	0.59539	0.22662	0.2571
0.02522	0.59525	0.22772	0.25707
0.02577	0.59551	0.22882	0.25725
0.02633	0.59551	0.22992	0.25734
0.02671	0.59603	0.23102	0.25744
0.0268	0.59552	0.23212	0.2573
0.02735	0.59557	0.23322	0.25731
0.02791	0.5956	0.23432	0.25745
0.02846	0.59592	0.23543	0.25746
0.02902	0.59586	0.23653	0.2575
0.02958	0.59601	0.23763	0.25746
0.03013	0.59613	0.23873	0.25746
0.03069	0.59627	0.23983	0.25781
0.03124	0.59644	0.24093	0.25777
0.0318	0.59633	0.24203	0.25793
0.03235	0.59646	0.24313	0.25817
0.03274	0.59697	0.24423	0.25801
0.0333	0.59694	0.24533	0.25785
0.03385	0.59692	0.24643	0.25787
0.03441	0.59709	0.24753	0.25782
0.03497	0.59732	0.24863	0.25791
0.03552	0.59762	0.24973	0.25802
0.03558	0.59711	0.25083	0.25812
0.03579	0.59762	0.25193	0.2582
0.03634	0.5975	0.25303	0.25815
0.0369	0.59755	0.25413	0.25775
0.03745	0.59767	0.25523	0.25757
0.03801	0.59783	0.25633	0.25748
0.03856	0.59794	0.25743	0.25757
0.03912	0.59789	0.25853	0.25757
0.03967	0.59795	0.25963	0.25772
0.04009	0.59845	0.26073	0.25766
0.04064	0.59847	0.26183	0.25769
0.0412	0.59828	0.26293	0.2579
0.04175	0.59845	0.26403	0.25801
0.04231	0.59862	0.26513	0.2583
0.04286	0.59878	0.26623	0.25815
0.04342	0.5988	0.26733	0.25798
0.04398	0.59881	0.26843	0.25827
0.04453	0.59899	0.26953	0.25833
0.04477	0.59849	0.27063	0.25836
0.04479	0.59799	0.27173	0.25855
0.04494	0.59849	0.27283	0.25843
0.04549	0.59854	0.27393	0.2582
0.04605	0.59818	0.27503	0.25845
0.04638	0.59868	0.27613	0.25879
0.04693	0.59856	0.27723	0.25873
0.04749	0.5987	0.27833	0.25885
0.04804	0.59882	0.27943	0.2588
0.0486	0.59898	0.28053	0.25895
0.04915	0.59882	0.28163	0.25904
0.04927	0.59932	0.28273	0.25924
0.0493	0.59882	0.28383	0.25929
0.04948	0.59933	0.28493	0.25921
0.05003	0.5992	0.28603	0.25942
0.05059	0.59931	0.28713	0.25941
0.05115	0.59934	0.28812	0.2584
0.0517	0.5996	0.28922	0.25887
0.05226	0.59974	0.29032	0.25961
0.05281	0.59971	0.29091	0.25861
0.05315	0.60022	0.29092	0.25761
0.05333	0.5997	0.29093	0.25657
0.05361	0.60021	0.29095	0.25556
0.05417	0.60005	0.29096	0.25453
0.05472	0.6002	0.29206	0.25427
0.05513	0.6007	0.29316	0.25462
0.05524	0.60018	0.29426	0.25456
0.0554	0.60069	0.29536	0.25444
0.0556	0.60019	0.29646	0.25465
0.05561	0.59968	0.29756	0.25461
0.05562	0.59918	0.29866	0.25509
0.05617	0.5994	0.29976	0.2552
0.05673	0.59962	0.30086	0.25491
0.05706	0.59911	0.30196	0.25481
0.05724	0.59961	0.30306	0.25503
0.05779	0.59956	0.30416	0.25493
0.05835	0.59953	0.30526	0.25512
0.05876	0.60004	0.30636	0.25527
0.05932	0.5999	0.30746	0.25515
0.05987	0.60041	0.30856	0.25531
0.06043	0.60017	0.30967	0.25522
0.06098	0.60034	0.31077	0.2554
0.06154	0.60056	0.31187	0.25554
0.06209	0.60079	0.31297	0.25546
0.06265	0.6009	0.31407	0.25549
0.0632	0.60107	0.31517	0.25567
0.06376	0.60107	0.31627	0.25571
0.06421	0.60057	0.31737	0.25572
0.06476	0.60068	0.31847	0.25557
0.06532	0.60094	0.31957	0.25585
0.06587	0.60099	0.32067	0.25588
0.06643	0.60093	0.32177	0.25586
0.06699	0.60117	0.32287	0.25583
0.06754	0.60104	0.32397	0.25585
0.0681	0.60104	0.32507	0.2561
0.06837	0.60157	0.32617	0.2557
0.06883	0.60107	0.32727	0.25607
0.06903	0.60158	0.32837	0.25623
0.06959	0.60175	0.32947	0.25615
0.07014	0.60148	0.33057	0.25636
0.07051	0.602	0.33167	0.25634
0.07105	0.60251	0.33277	0.25645
0.0711	0.60301	0.33387	0.25653
0.07135	0.60353	0.33497	0.25624
0.07144	0.60303	0.33607	0.25628
0.07144	0.6025	0.33717	0.25659
0.07145	0.60199	0.33827	0.25651
0.07145	0.60147	0.33937	0.25648
0.07145	0.60097	0.34047	0.2563
0.07145	0.60042	0.34157	0.25652
0.07145	0.59989	0.34267	0.25659
0.07147	0.59938	0.34377	0.25659
0.07169	0.59988	0.34487	0.25651
0.07225	0.60002	0.34597	0.25674
0.0728	0.60011	0.34707	0.25665
0.07336	0.60041	0.34817	0.25666
0.07392	0.60045	0.34927	0.2569
0.07447	0.60046	0.35037	0.25683
0.07503	0.60071	0.35147	0.25696
0.07558	0.60069	0.35257	0.25681
0.07614	0.60063	0.35367	0.25691
0.07641	0.60114	0.35477	0.25737
0.07647	0.60064	0.35587	0.25731
0.07683	0.60117	0.35697	0.25736
0.07737	0.60066	0.35807	0.25716
0.07767	0.60118	0.35917	0.25739
0.07823	0.6012	0.36027	0.25733
0.07846	0.6007	0.36137	0.25739
0.07859	0.60018	0.36247	0.25751
0.07879	0.60069	0.36357	0.25746
0.07934	0.60069	0.36467	0.25753
0.0799	0.60061	0.36577	0.25774
0.08002	0.60111	0.36687	0.2579
0.08013	0.6006	0.36797	0.25765
0.08061	0.6011	0.36907	0.25769
0.08116	0.60096	0.37017	0.2578
0.08158	0.60147	0.37127	0.25804
0.08168	0.60096	0.37237	0.25819
0.08223	0.60118	0.37347	0.25797
0.08279	0.60153	0.37457	0.25798
0.08334	0.60145	0.37567	0.25787
0.0839	0.60142	0.37677	0.25803
0.08411	0.60192	0.37787	0.25802
0.08416	0.60141	0.37897	0.25816
0.08428	0.60194	0.38007	0.25788
0.08459	0.60143	0.38117	0.25803
0.08489	0.60194	0.38227	0.25821
0.08544	0.60194	0.38337	0.25838
0.086	0.60214	0.38447	0.25816
0.08655	0.6022	0.38557	0.25827
0.08711	0.60239	0.38667	0.25835
0.08766	0.60239	0.38777	0.25872
0.08822	0.60251	0.38887	0.25861
0.08878	0.60282	0.38997	0.25846
0.08915	0.60232	0.39107	0.25846
0.08928	0.60285	0.39217	0.25851
0.08938	0.60232	0.39327	0.25861
0.08956	0.60283	0.39437	0.25896
0.08967	0.60232	0.39547	0.25901
0.08974	0.60283	0.39657	0.25882
0.08976	0.60231	0.39767	0.25863
0.08979	0.6018	0.39877	0.2587
0.09002	0.60231	0.39987	0.2588
0.09058	0.60231	0.40097	0.25863
0.09113	0.60208	0.40207	0.25863
0.09157	0.60261	0.40317	0.25873
0.09213	0.60237	0.40427	0.25918
0.09264	0.60288	0.40537	0.25904
0.09312	0.60238	0.40647	0.25882
0.09336	0.60288	0.40757	0.25888
0.09343	0.60237	0.40868	0.25922
0.09371	0.60288	0.40978	0.25893
0.09416	0.60238	0.41088	0.25867
0.09437	0.60289	0.41198	0.25889
0.09492	0.60294	0.41308	0.2591
0.09548	0.60289	0.41418	0.2589
0.09603	0.60314	0.41528	0.25895
0.09659	0.60323	0.41638	0.25903
0.09714	0.60342	0.41748	0.25923
0.0977	0.60343	0.41858	0.25928
0.09811	0.60397	0.41968	0.25919
0.09814	0.60347	0.42078	0.25932
0.0987	0.60379	0.42188	0.25942
0.09925	0.60403	0.42298	0.25955
0.09981	0.60378	0.42408	0.25943
0.10036	0.60406	0.42518	0.2595
0.10092	0.60451	0.42628	0.25929
0.10139	0.60399	0.42738	0.25951
0.10147	0.60348	0.42848	0.25962
0.10147	0.60295	0.42958	0.25978
0.10203	0.60311	0.43068	0.25953
0.10258	0.60306	0.43178	0.2595
0.10314	0.60309	0.43288	0.25977
0.10333	0.60359	0.43398	0.25982
0.10388	0.60346	0.43508	0.25978
0.10444	0.60351	0.43618	0.25972
0.105	0.60371	0.43728	0.25969
0.10555	0.60391	0.43838	0.25996
0.10611	0.6038	0.43948	0.25985
0.10637	0.60431	0.44058	0.26045
0.10692	0.60433	0.44168	0.26
0.10748	0.60425	0.44278	0.25992
0.10803	0.60431	0.44388	0.26011
0.10844	0.60482	0.44498	0.26019
0.109	0.60486	0.44608	0.26028
0.10956	0.60503	0.44718	0.26015
0.11011	0.60486	0.44828	0.26018
0.11067	0.60511	0.44938	0.26028
0.11122	0.60494	0.45048	0.26028
0.11178	0.6051	0.45158	0.26054
0.11233	0.60518	0.45268	0.26035
0.11289	0.6054	0.45378	0.26059
0.11344	0.60536	0.45488	0.26048
0.114	0.60537	0.45598	0.26043
0.11431	0.60589	0.45708	0.26051
0.11467	0.60538	0.45818	0.26063
0.11477	0.60588	0.45928	0.26056
0.11487	0.60538	0.46038	0.26061
0.11494	0.6059	0.46148	0.26068
0.11526	0.60536	0.46258	0.26096
0.11534	0.60587	0.46368	0.26093
0.1159	0.60582	0.46478	0.26082
0.11645	0.60579	0.46588	0.26085
0.11701	0.60602	0.46698	0.26095
0.11756	0.60619	0.46808	0.26114
0.11812	0.60619	0.46918	0.26122
0.11868	0.60632	0.47028	0.26122
0.11923	0.60656	0.47138	0.26132
0.11979	0.6067	0.47248	0.26122
0.12034	0.60656	0.47358	0.26111
0.1209	0.60679	0.47468	0.26127
0.12145	0.60696	0.47578	0.26155
0.12201	0.60705	0.47688	0.26146
0.12255	0.60756	0.47798	0.26144
0.12265	0.60705	0.47908	0.26154
0.12281	0.60756	0.48018	0.26181
0.12288	0.60704	0.48128	0.26172
0.12313	0.60756	0.48238	0.26184
0.12369	0.60754	0.48348	0.26181
0.12424	0.60723	0.48458	0.26158
0.12441	0.60773	0.48568	0.26192
0.12463	0.60723	0.48678	0.26197
0.12485	0.60775	0.48788	0.26167
0.12495	0.60722	0.48898	0.26198
0.12506	0.60773	0.49008	0.26209
0.12514	0.60723	0.49118	0.26215
0.12529	0.60775	0.49228	0.26239
0.12584	0.60739	0.49338	0.26266
0.12617	0.60791	0.49448	0.26249
0.12644	0.60741	0.49558	0.26253
0.12647	0.60687	0.49668	0.2627
0.12648	0.60636	0.49778	0.26287
0.12704	0.60643	0.49888	0.26289
0.12759	0.60658	0.49998	0.26277
0.12798	0.6071	0.50108	0.26266
0.12809	0.60657	0.50218	0.26257
0.12839	0.60707	0.50328	0.26267
0.12895	0.60704	0.50438	0.26282
0.1295	0.60697	0.50548	0.26281
0.12974	0.60748	0.50658	0.26261
0.13029	0.60724	0.50768	0.26277
0.13085	0.6074	0.50879	0.2629
0.1314	0.60742	0.50989	0.26299
0.13196	0.60775	0.51099	0.2628
0.13252	0.60782	0.51209	0.26298
0.13307	0.60796	0.51319	0.26306
0.13363	0.6081	0.51429	0.2635
0.13418	0.60813	0.51539	0.26336
0.13474	0.60794	0.51649	0.2633
0.13529	0.60811	0.51759	0.26331
0.13585	0.60836	0.51869	0.2631
0.1364	0.60839	0.51979	0.26332
0.13696	0.60835	0.52089	0.26348
0.13752	0.60845	0.52199	0.26352
0.13807	0.60872	0.52309	0.26358
0.13863	0.60856	0.52419	0.26349
0.13918	0.60874	0.52529	0.26362
0.13974	0.6091	0.52639	0.26388
0.14004	0.60859	0.52749	0.26398
0.14022	0.6091	0.52859	0.26367
0.14078	0.60885	0.52969	0.26395
0.14131	0.60935	0.53079	0.26397
0.14186	0.60926	0.53189	0.264
0.14242	0.60933	0.53299	0.26425
0.14264	0.60987	0.53409	0.26437
0.14266	0.60937	0.53519	0.26448
0.14282	0.60987	0.53629	0.26427
0.143	0.60934	0.53739	0.26436
0.1431	0.60985	0.53849	0.2643
0.14354	0.60934	0.53959	0.26451
0.14366	0.60986	0.54069	0.26443
0.14371	0.60935	0.54179	0.26438
0.14393	0.60986	0.54289	0.26438
0.14448	0.60983	0.54399	0.26442
0.14491	0.60933	0.54509	0.26469
0.14518	0.60983	0.54619	0.26486
0.14566	0.60931	0.54729	0.26481
0.14621	0.60928	0.54839	0.26455
0.14671	0.60986	0.54949	0.26481
0.14675	0.60935	0.55059	0.26488
0.14731	0.60976	0.55169	0.26508
0.14762	0.60925	0.55279	0.26523
0.14765	0.60976	0.55389	0.26495
0.14781	0.60924	0.55499	0.26511
0.1479	0.60974	0.55609	0.26525
0.14845	0.60966	0.55719	0.26548
0.14901	0.60976	0.55829	0.2653
0.14956	0.60995	0.55939	0.2652
0.15012	0.61025	0.56049	0.26529
0.15067	0.61015	0.56159	0.26557
0.15123	0.61023	0.56269	0.2655
0.1514	0.61073	0.56379	0.26591
0.15146	0.61023	0.56489	0.26624
0.15176	0.61073	0.56599	0.26581
0.15232	0.61075	0.56709	0.26587
0.15287	0.61101	0.56819	0.26595
0.15343	0.61076	0.56929	0.26616
0.15365	0.61127	0.57039	0.26634
0.15369	0.61077	0.57149	0.26586
0.15401	0.61127	0.57259	0.2659
0.15411	0.61076	0.57369	0.26612
0.1542	0.61128	0.57424	0.26512
0.15475	0.61124	0.57534	0.26503
0.15531	0.61107	0.57624	0.26604
0.1554	0.61157	0.57666	0.26503
0.15578	0.61106	0.57667	0.26403
0.15599	0.61156	0.57668	0.263
0.15654	0.6114	0.57669	0.26199
0.1571	0.61143	0.5767	0.26096
0.15736	0.61193	0.5778	0.26067
0.15746	0.61142	0.5789	0.26105
0.15772	0.61193	0.58	0.26123
0.15821	0.61143	0.5811	0.26111
0.15831	0.61194	0.5822	0.26117
0.15886	0.61198	0.5833	0.2614
0.15942	0.61163	0.5844	0.26151
0.15948	0.61214	0.5855	0.26161
0.15957	0.61161	0.5866	0.26162
0.15974	0.61212	0.5877	0.26173
0.1603	0.61244	0.5888	0.26161
0.16054	0.61193	0.5899	0.26181
0.16057	0.61243	0.591	0.26173
0.16067	0.61192	0.5921	0.26182
0.16079	0.61243	0.5932	0.26198
0.16135	0.61214	0.5943	0.26187
0.1619	0.61218	0.5954	0.26194
0.1621	0.61269	0.5965	0.26211
0.1623	0.61219	0.5976	0.26215
0.16232	0.61165	0.5987	0.26219
0.16233	0.61114	0.59981	0.26199
0.16289	0.61112	0.60091	0.26234
0.16325	0.61162	0.60201	0.26213
0.16342	0.61108	0.60311	0.2625
0.16347	0.61159	0.60421	0.26239
0.16402	0.6114	0.60531	0.26253
0.16458	0.61105	0.60641	0.26222
0.16494	0.61157	0.60751	0.26248
0.16549	0.61151	0.60861	0.26228
0.16588	0.61204	0.60971	0.2626
0.1659	0.61153	0.61081	0.26259
0.16642	0.61204	0.61191	0.26244
0.16678	0.61154	0.61301	0.26254
0.16682	0.61206	0.61411	0.26264
0.16737	0.61169	0.61521	0.26293
0.16781	0.61219	0.61631	0.26275
0.16792	0.61168	0.61741	0.26268
0.16795	0.6122	0.61851	0.26287
0.1685	0.61207	0.61961	0.26301
0.16906	0.61195	0.62071	0.26305
0.16919	0.61246	0.62181	0.26305
0.16928	0.61195	0.62291	0.26298
0.16943	0.61245	0.62401	0.26299
0.16998	0.61248	0.62511	0.26316
0.17054	0.61247	0.62621	0.26328
0.17109	0.61261	0.62731	0.26318
0.17165	0.61297	0.62841	0.26319
0.1722	0.61287	0.62951	0.26296
0.17276	0.61294	0.63061	0.2631
0.17297	0.61345	0.63171	0.26342
0.17325	0.61293	0.63281	0.26365
0.17337	0.61344	0.63391	0.26372
0.1738	0.61294	0.63501	0.26357
0.17383	0.61345	0.63611	0.26339
0.17438	0.6134	0.63721	0.2637
0.17494	0.61346	0.63831	0.26366
0.17507	0.61398	0.63941	0.26398
0.17516	0.61347	0.64051	0.26382
0.17531	0.61401	0.64161	0.2639
0.17534	0.61351	0.64271	0.2639
0.17589	0.61365	0.64381	0.26377
0.17645	0.61371	0.64491	0.2641
0.177	0.61368	0.64601	0.26402
0.17719	0.61316	0.64711	0.26417
0.17723	0.61366	0.64821	0.26396
0.17773	0.61416	0.64931	0.26413
0.17778	0.61366	0.65041	0.2643
0.17826	0.61418	0.65151	0.26432
0.17841	0.61365	0.65261	0.2641
0.17896	0.61394	0.65371	0.26426
0.17952	0.61386	0.65481	0.2645
0.17961	0.61436	0.65591	0.26468
0.17967	0.61386	0.65701	0.26439
0.17997	0.61436	0.65811	0.26427
0.18007	0.61385	0.65921	0.26435
0.18016	0.61438	0.66031	0.26486
0.18072	0.6142	0.66141	0.26448
0.18099	0.61471	0.66251	0.26463
0.18121	0.61418	0.66361	0.26456
0.18122	0.61367	0.66471	0.26464
0.18178	0.61336	0.66581	0.26454
0.18196	0.61388	0.66691	0.26465
0.18211	0.61337	0.66801	0.26451
0.18234	0.61389	0.66911	0.26462
0.18272	0.61339	0.67021	0.26478
0.18279	0.61389	0.67131	0.265
0.18335	0.61396	0.67241	0.26503
0.18347	0.61346	0.67351	0.26488
0.18374	0.61399	0.67461	0.26501
0.18406	0.61349	0.67571	0.265
0.18424	0.61401	0.67681	0.26513
0.18431	0.61451	0.67791	0.26513
0.18445	0.61502	0.67901	0.26547
0.18452	0.61552	0.68011	0.26524
0.18454	0.61501	0.68121	0.26548
0.18455	0.61451	0.68231	0.26511
0.18455	0.614	0.68341	0.26536
[truncated: 9,504 more rows]

## Sheet: Fig. 4f
Time / h	Current density / mA cm-2
[truncated: 21,125 more rows]

[truncated: 42 more sheets: Fig. 5b, Fig. 5d, Fig. 5e, Fig. 6a, Fig. 6b, Fig. 6c, Supplementary Fig. 1a, Supplementary Fig. 1b, Supplementary Fig. 1c, Supplementary Fig. 1d, Supplementary Fig. 1e, Supplementary Fig. 1f, Supplementary Fig. 1g, Supplementary Fig. 1h, Supplementary Fig. 2a, Supplementary Fig. 2b, Supplementary Fig. 3a, Supplementary Fig. 3b, Supplementary Fig. 4a, Supplementary Fig. 4b …]
